# Supplementary material for: Global transcriptomics identification and analysis of transcriptional factors in different tissues of the paper mulberry
Source: BMC Plant Biol. 2014 Aug 20;14:194. doi: 10.1186/s12870-014-0194-6 (PMC4205299; doi:10.1186/s12870-014-0194-6)
Supplement: Additional file 1: Table S4. — The expression profile of all the TFs in paper mulberry. [file 12870_2014_194_MOESM1_ESM.xlsx]

## Sheet: Sheet1
ID	Root	Shoot	Leaf	FAMILY	LENGTH
T2-30317	3.25553	9.91245	8.59211	Alfin-like	392
T6-17651	0	0.392921	1.53263	Alfin-like	412
T2-30318	18.3552	18.3856	8.37907	Alfin-like	853
T6-20638	94.7612	140.855	55.292	Alfin-like	901
T2-24317	30.781	24.6721	11.8472	Alfin-like	1153
T7-23763	28.0003	22.3516	33.2391	Alfin-like	1157
T6-18905	0.285695	0.63429	2.30917	Alfin-like	1274
T7-23496	10.8683	6.82685	10.1006	Alfin-like	1373
T3-26880	54.76	84.9889	42.0536	Alfin-like	1409
T5-17570	0	1.47576	3.4264	Alfin-like	1533
T7-22034	11.9078	15.4177	16.7051	Alfin-like	1635
T7-26570	36.7381	35.905	45.1914	Alfin-like	1971
T7-28045	9.5047	8.28156	17.7045	Alfin-like	2029
T6-23594	3.1156	11.4049	4.38716	Alfin-like	2394
T4-22793	12.6772	20.4247	13.998	Alfin-like	2626
T4-22161	12.0837	8.16612	9.86891	Alfin-like	3086
T5-4603	0	0	0	AP2	216
T6-25628	0	0	0	AP2	216
T3-24045	0	0	0	AP2	219
T7-6400	0	0	0	AP2	232
T5-30700	0	0	0	AP2	254
T4-27853	0	0	0	AP2	255
T7-35454	0.673498	0	0	AP2	271
T4-27854	0.533269	0	0	AP2	342
T5-4242	0	0.884879	0	AP2	366
T5-11826	0	0	0	AP2	367
T5-28531	0	0	0	AP2	496
T7-3946	0	2.78966	0	AP2	522
T7-14945	0	0	4.60839	AP2	730
T5-24914	0	0.183512	0	AP2	881
T5-14972	0	0	0	AP2	979
T2-27961	0.692741	6.45961	2.19968	AP2	1051
T6-15399	4.34597	10.766	5.01814	AP2	1591
T2-14909	4.93975	6.67164	1.18828	AP2	1768
T6-19496	15.3472	13.4501	6.29559	AP2	1802
T4-23938	32.0503	19.8638	24.1499	AP2	1879
T4-23898	23.9419	13.8372	22.3792	AP2	1915
T7-23473	4.03709	13.5614	4.86416	AP2	2073
T5-25788	0	1.29803	0.198553	AP2	2116
T7-28020	15.3014	20.9313	7.00519	AP2	3388
T7-31904	23.8887	10.1462	26.528	AP2	4378
T7-21678	0	0.633295	0	ARF	256
T7-5870	0	0	1.48388	ARF	284
T7-3155	0	0	0	ARF	360
T3-4950	2.93298	0.434114	0.564435	ARF	373
T1-26719	1.28968	0	4.96382	ARF	424
T1-4997	0.411413	1.82681	7.60071	ARF	443
T4-4992	0.371111	1.31829	0	ARF	491
T7-7118	0.632503	0.280853	1.82582	ARF	576
T7-26918	7.63806	6.00045	7.46257	ARF	620
T6-23797	6.56582	10.1407	12.8553	ARF	638
T6-6736	4.65013	1.08675	5.08675	ARF	744
T7-18833	4.89817	0.906231	10.1332	ARF	892
T7-23363	5.29277	4.02886	8.73055	ARF	963
T2-6319	3.31631	2.45426	1.48915	ARF	988
T4-18941	16.5042	22.5151	10.1024	ARF	1830
T4-26927	16.7333	23.474	14.7047	ARF	2457
T2-29807	19.1684	21.6831	25.0785	ARF	2496
T7-31388	15.0356	18.0589	20.2783	ARF	2952
T5-23833	6.94249	5.78683	4.43004	ARF	2987
T4-25509	22.8088	64.5557	27.059	ARF	3198
T7-31140	26.6443	39.0872	22.6521	ARF	3236
T7-31657	24.3982	26.5078	35.1848	ARF	3504
T5-27643	4.59598	17.8664	5.45701	ARF	4195
T5-28795	79.1972	125.629	80.547	ARF	4297
T3-26042	63.9761	92.4501	36.7181	ARF	4347
T5-28892	21.1951	16.8264	21.5068	ARF	4531
T3-4010	0	0	0	ARR-B	220
T5-30218	0	0	0	ARR-B	232
T2-8225	0	0.687193	0	ARR-B	236
T5-2022	0	0	0	ARR-B	241
T4-7802	0	0	0	ARR-B	244
T2-8151	0	0.656465	0	ARR-B	247
T7-8845	0	0	0.724033	ARR-B	291
T6-32244	0	1.82992	0	ARR-B	353
T5-16313	0	0	0	ARR-B	459
T6-12899	1.40421	0	3.24277	ARR-B	519
T7-12458	3.32274	0	3.83665	ARR-B	603
T3-28296	2.04978	1.82034	2.36681	ARR-B	622
T2-18298	1.25757	5.36068	1.45207	ARR-B	724
T5-17661	0.828449	3.12681	6.21778	ARR-B	879
T3-14633	10.7185	1.31293	0.853535	ARR-B	985
T5-19756	0.531709	8.0273	0.613946	ARR-B	1027
T2-27498	2.25494	9.15446	0.929892	ARR-B	1130
T3-14492	7.96509	6.40623	3.81763	ARR-B	1211
T7-22112	7.89403	1.75261	11.882	ARR-B	1291
T4-18275	18.3626	4.74614	11.076	ARR-B	1328
T7-25514	10.213	12.6035	13.171	ARR-B	1372
T6-24619	27.0638	40.8452	14.4837	ARR-B	2393
T4-25275	12.8605	11.4824	8.70216	ARR-B	2631
T5-27680	18.8624	28.8525	17.1293	ARR-B	2710
T7-29075	94.1874	35.4654	55.9726	ARR-B	2897
T7-31143	2.43793	7.16131	0.938331	ARR-B	2910
T7-30897	41.453	44.284	41.8109	ARR-B	2984
T4-26928	46.006	19.0419	56.1143	ARR-B	3088
T7-32192	141.281	47.3734	51.1676	ARR-B	3686
T6-26313	29.1241	30.6253	55.4342	ARR-B	3766
T7-32638	18.1104	14.2556	9.17251	ARR-B	4419
T7-31973	61.0367	25.8878	43.7476	ARR-B	4455
T3-26505	169.065	64.3418	71.1748	ARR-B	5081
T7-34895	0	0	0	B3	205
T5-11464	0	0	0	B3	216
T6-24913	0	0	0	B3	217
T4-16807	0	0	0	B3	239
T2-12775	0	1.34017	0	B3	242
T3-28964	0.707566	0	0	B3	258
T4-9264	0	0.611706	0	B3	265
T7-4457	0	0	0	B3	280
T7-3475	0	0	0	B3	289
T2-1721	0	2.22745	0	B3	291
T7-16774	0	0	0	B3	316
T7-582	0	0.487886	0	B3	331
T5-12497	3.10845	1.84035	0	B3	352
T2-31776	0	3.05522	0	B3	371
T5-493	2.8193	1.66915	4.88302	B3	388
T2-4319	0	1.65631	0	B3	391
T4-3409	0	0.406777	3.70224	B3	398
T2-12719	3.65517	0.811509	0	B3	399
T2-33170	0	2.0136	0	B3	402
T4-9571	0	0.770837	0	B3	420
T2-12118	0	1.89989	0	B3	426
T3-10186	5.13443	0.759955	0	B3	426
T6-31886	0	0.374688	0	B3	432
T4-2460	2.0806	0.369543	2.4024	B3	437
T6-5762	0.813622	1.80638	3.28812	B3	448
T7-10888	1.215	0.359667	0	B3	450
T4-9576	0	0.354924	0	B3	456
T2-17367	4.07115	4.51932	0	B3	537
T6-28588	11.4548	0.254315	18.1863	B3	636
T7-14875	0.530159	0.706226	1.83647	B3	687
T4-10088	3.50664	1.55707	4.91664	B3	727
T7-34499	0	0.33998	0	B3	951
T2-9533	2.40976	6.58472	0	B3	982
T4-15818	7.01376	2.58263	4.14804	B3	1064
T2-28608	5.05563	10.3825	5.83756	B3	1152
T6-28586	1.31771	0.910171	1.01435	B3	1243
T7-20632	0.138601	0.492349	4.80114	B3	1313
T7-23739	2.56661	1.13966	6.96441	B3	1418
T7-31605	16.2214	16.5979	19.8161	B3	1548
T5-23192	14.2737	9.48125	6.56574	B3	1568
T3-18569	10.858	1.46101	3.16601	B3	1659
T6-2543	8.48035	7.05448	7.93274	B3	1695
T7-23435	7.91093	0.284815	9.87512	B3	1702
T2-28198	18.8151	20.106	10.5045	B3	1760
T2-23467	14.1278	10.8437	6.05906	B3	1803
T3-13799	9.78222	6.28277	4.13485	B3	2083
T5-19363	5.19313	6.80437	3.83372	B3	2137
T3-24619	48.4306	36.6681	43.0226	B3	2573
T5-23881	6.58579	12.3219	6.93993	B3	2845
T6-25305	14.3548	12.1365	12.3548	B3	3434
T6-22804	11.0602	6.59427	13.7901	B3	3503
T6-26223	23.8249	22.8601	27.5098	B3	4176
T7-28592	14.598	10.9634	4.99432	B3	2019
T4-12476	11.5137	8.22209	3.28934	BBR-BPC	1533
T7-26699	15.9728	14.7305	15.9605	BBR-BPC	1777
T2-22335	52.2073	46.1989	44.5423	BBR-BPC	1962
T6-21779	80.8297	181.796	88.8968	BBR-BPC	2037
T1-20985	54.4076	55.1483	52.4457	BBR-BPC	2247
T5-2450	0	0	0	BES1	230
T7-23700	3.51957	18.4064	0.451548	BES1	466
T2-25947	15.9649	16.5986	6.29459	BES1	468
T6-17319	6.66149	18.1252	15.8746	BES1	1284
T6-17527	5.91029	13.427	10.9508	BES1	1324
T6-21620	27.7351	63.0709	38.7245	BES1	1568
T5-229	0	0	0	bHLH	208
T5-6490	0	0	0	bHLH	208
T6-9249	0	0	0	bHLH	224
T5-1096	0	0	0	bHLH	226
T2-10175	0	0	0	bHLH	228
T5-4516	0	0	0	bHLH	229
T7-34940	0	0	0	bHLH	230
T6-7016	0	0	0	bHLH	231
T2-3011	0	0.693092	0	bHLH	234
T4-1707	0	0	0	bHLH	235
T2-4496	0	0	0	bHLH	236
T4-8748	0	0	0	bHLH	238
T3-4927	0.760856	0	0	bHLH	240
T6-29219	0	0	0	bHLH	242
T7-18490	0	0	0	bHLH	249
T5-4639	0	0	0	bHLH	257
T7-34515	2.05862	0.609397	0	bHLH	266
T2-6285	0	0	0	bHLH	267
T5-4189	0	0	0	bHLH	275
T5-5778	0	0	0	bHLH	284
T6-33349	0.622755	1.1061	3.59537	bHLH	293
T7-372	0	0	2.12091	bHLH	298
T2-12050	0	0.541914	0	bHLH	299
T1-27033	1.19242	0	2.7537	bHLH	306
T2-15960	0	2.11791	0	bHLH	306
T1-6463	0	0	6.86175	bHLH	307
T7-36409	0	0	0	bHLH	307
T2-1672	0	1.50926	0	bHLH	322
T7-6108	2.70602	0	0	bHLH	337
T5-13768	0	0	0	bHLH	340
T4-3741	0.522542	0.464053	0	bHLH	349
T3-697	2.60522	0.925446	0	bHLH	350
T2-32482	0	0.917559	1.78951	bHLH	352
T4-27902	4.14461	2.30043	0	bHLH	352
T5-4636	0	0	0	bHLH	363
T4-9994	0	0.854446	0	bHLH	379
T7-371	0	0	1.10802	bHLH	380
T4-8708	0.947107	1.26164	0	bHLH	385
T2-31710	0	1.25186	0	bHLH	388
T2-11081	0	2.05983	0	bHLH	393
T5-349	0	0	0	bHLH	393
T7-763	0	0	0	bHLH	408
T5-13350	0	0	0	bHLH	411
T3-28932	3.39896	4.15045	2.45292	bHLH	429
T4-13129	9.87391	3.65363	0.950089	bHLH	443
T6-31434	0	0	0	bHLH	451
T5-10526	0	0	0	bHLH	483
T7-512	0	0	0	bHLH	489
T4-2739	1.46945	0.326243	0	bHLH	496
T7-23484	20.525	2.23848	26.61	bHLH	506
T6-8153	0	0	1.24488	bHLH	507
T1-18199	14.6189	3.79977	17.2916	bHLH	510
T5-7474	0	0	0	bHLH	522
T7-707	0	1.538	0	bHLH	525
T7-15537	1.36725	0.607107	1.57872	bHLH	533
T4-9395	0	0	0	bHLH	535
T1-16102	3.37374	12.8833	3.89554	bHLH	540
T4-11582	0.671013	0.595905	1.16219	bHLH	543
T4-28712	0.986499	0.292026	4.5563	bHLH	554
T5-3669	0	0	0	bHLH	556
T5-6491	0	0	0	bHLH	558
T5-4704	0	0	0	bHLH	570
T4-5319	0.312448	3.60717	3.24695	bHLH	583
T6-10068	1.50285	2.66926	2.77646	bHLH	606
T7-2890	3.22627	4.16749	2.70929	bHLH	621
T5-12913	0.28193	0.751118	2.27874	bHLH	646
T6-726	0.537207	0.238538	0	bHLH	678
T6-10687	3.57058	1.35896	0.883463	bHLH	714
T6-5905	17.4372	13.4944	2.01341	bHLH	731
T6-13938	2.97294	0.880056	0.858187	bHLH	735
T2-5550	0	4.77525	0	bHLH	745
T5-13605	0	0	0	bHLH	762
T4-17118	6.90248	4.2275	6.32108	bHLH	765
T4-9466	1.42066	3.57466	1.64039	bHLH	769
T2-14270	1.64247	6.66799	1.35464	bHLH	776
T2-14792	1.85084	4.52009	5.0756	bHLH	787
T5-14601	0	0	0	bHLH	793
T4-14909	16.3138	4.82926	14.065	bHLH	837
T4-13294	3.75367	5.37066	0	bHLH	873
T6-14681	2.06642	2.20214	3.57903	bHLH	881
T6-13907	2.55289	1.22077	1.13375	bHLH	927
T6-30726	0.194903	0.346174	0.225048	bHLH	934
T4-11498	4.66747	4.64243	3.88034	bHLH	975
T5-15164	0	0.165123	0	bHLH	979
T5-17969	0	0	0	bHLH	990
T3-12263	2.86652	2.70476	0.206867	bHLH	1016
T5-16512	1.21926	2.16558	0	bHLH	1045
T5-21198	7.39066	5.95286	0.396918	bHLH	1059
T4-16670	11.4507	28.534	5.72286	bHLH	1065
T5-28463	5.71415	2.23878	1.16434	bHLH	1083
T5-27197	0.166372	0.886498	0	bHLH	1094
T5-10796	1.14988	3.35526	0.569023	bHLH	1108
T4-18787	2.46179	6.41297	0.56851	bHLH	1109
T6-13940	1.70382	2.20089	6.61744	bHLH	1175
T2-19685	10.7509	82.1091	7.27091	bHLH	1185
T3-16626	60.1319	0.386033	29.9479	bHLH	1256
T2-20835	1.44092	3.83891	0.499135	bHLH	1263
T2-26454	29.2148	59.1034	20.24	bHLH	1277
T2-18058	0.422567	6.75482	5.20452	bHLH	1292
T5-24026	0.140204	7.22162	0	bHLH	1298
T4-17768	8.53271	10.4348	3.06879	bHLH	1301
T5-20555	0.824692	3.05159	3.17414	bHLH	1324
T7-24390	38.3851	38.6796	31.6372	bHLH	1408
T6-18632	11.9387	6.1382	6.2396	bHLH	1448
T7-24775	111.085	112.888	123.061	bHLH	1453
T2-20961	4.59894	10.376	8.6112	bHLH	1464
T7-28182	33.3423	38.0234	41.3404	bHLH	1479
T4-21765	10.5906	2.03065	28.209	bHLH	1512
T6-22390	11.5457	4.69945	14.1646	bHLH	1513
T6-23066	12.6197	0.320206	9.43684	bHLH	1514
T5-20913	1.43845	2.34198	3.04504	bHLH	1518
T7-15812	2.00999	2.73001	3.54955	bHLH	1539
T5-18556	10.7448	8.50495	12.8113	bHLH	1558
T6-28276	94.3369	38.034	87.0084	bHLH	1572
T4-22383	10.5896	1.82018	6.57388	bHLH	1598
T2-26240	23.7875	18.8222	22.2596	bHLH	1614
T5-23844	11.5903	15.7893	12.3435	bHLH	1617
T5-22146	2.58334	12.1691	8.04084	bHLH	1620
T6-22552	5.8262	12.3381	9.05599	bHLH	1624
T5-23076	12.087	6.61296	7.22744	bHLH	1686
T2-28609	9.20866	23.6878	17.2327	bHLH	1719
T4-23112	21.6577	7.97702	23.8549	bHLH	1823
T2-25497	13.6986	22.8742	18.7135	bHLH	1886
T4-22254	16.1043	5.02263	31.2132	bHLH	1898
T4-21597	108.823	36.2512	95.908	bHLH	1921
T7-26848	8.45573	8.41697	13.8406	bHLH	1958
T7-28894	2.15456	4.66868	7.26435	bHLH	2111
T5-23896	0.861414	2.52448	2.78501	bHLH	2112
T7-28328	19.1196	4.67121	17.8349	bHLH	2179
T4-20918	49.7244	6.36903	31.0078	bHLH	2283
T6-27642	16.343	14.7181	15.5041	bHLH	2371
T6-27647	18.5368	9.93159	21.05	bHLH	2375
T7-26765	45.4994	30.6791	36.2627	bHLH	2375
T4-22659	54.3496	36.4677	61.7096	bHLH	2410
T2-29621	36.737	31.1212	76.2521	bHLH	2471
T1-24208	31.338	12.4175	35.7792	bHLH	2589
T3-25603	52.9149	54.6252	38.6909	bHLH	2709
T6-26139	43.5982	100.075	48.2281	bHLH	2783
T2-29943	22.1667	20.8301	13.3928	bHLH	2823
T6-24586	16.1471	8.4022	20.9751	bHLH	2884
T1-25373	41.8098	11.6344	43.6442	bHLH	2902
T7-25745	6.05942	5.65573	5.56873	bHLH	2942
T6-26981	25.0738	8.11163	36.1208	bHLH	3047
T7-30530	28.9338	29.6403	22.2726	bHLH	3112
T6-28465	51.2495	95.9239	49.7439	bHLH	3496
T7-32062	40.6569	37.4222	29.5475	bHLH	3682
T6-27040	21.7575	16.2736	37.0141	bHLH	3762
T7-32191	16.3348	2.38929	18.0291	bHLH	3786
T4-25977	40.2972	24.936	44.1341	bHLH	3945
T7-32744	19.3273	24.8556	17.8254	bHLH	4536
T3-27617	35.8394	26.3074	32.4768	bHLH	4740
T7-17993	151.719	227.73	134.112	BTF3	1003
T7-14379	0	0	0	bZIP	202
T7-8407	0	0	0	bZIP	227
T7-5388	0	0	0	bZIP	280
T5-19665	0.602134	0	0	bZIP	303
T7-4713	0.939765	0.834575	0	bZIP	388
T3-8913	3.87653	2.81669	0	bZIP	517
T5-9707	0	1.55578	0	bZIP	520
T5-9706	0.662457	0.588307	0	bZIP	550
T7-16635	5.48669	0.928105	3.01681	bZIP	697
T2-6307	0.997775	2.8798	0	bZIP	730
T7-17366	9.422	7.11227	10.6073	bZIP	773
T5-17621	1.85041	0	0	bZIP	1082
T1-25188	33.3571	21.5704	31.4113	bZIP	1124
T3-18281	14.9637	10.631	11.0251	bZIP	1277
T2-19004	7.2894	15.6057	6.76352	bZIP	1398
T3-15518	19.3452	43.5592	27.8134	bZIP	1458
T2-26834	6.11746	25.7788	9.83367	bZIP	1517
T5-20705	5.39798	5.49287	9.0896	bZIP	1618
T6-22936	10.1708	4.36729	4.64592	bZIP	1628
T5-20041	0.223122	0.495369	0	bZIP	1631
T5-20636	17.7434	19.3096	10.8952	bZIP	1774
T7-28099	21.5731	27.4723	14.0998	bZIP	1788
T5-23867	3.71316	11.9424	5.44623	bZIP	1813
T5-26430	17.7526	29.0597	20.3876	bZIP	1896
T6-23668	5.83817	0.254985	18.7868	bZIP	1901
T2-27882	42.771	34.8517	25.5806	bZIP	2012
T6-21239	11.8575	18.4673	16.1437	bZIP	2056
T3-21937	21.7154	2.90055	26.2972	bZIP	2061
T6-25447	26.6454	20.6778	18.8386	bZIP	2219
T6-22222	15.9623	14.801	22.5871	bZIP	2325
T5-23403	0.234235	10.0541	0.901544	bZIP	2330
T3-26423	21.4566	17.6938	21.0589	bZIP	2374
T2-27409	17.4865	28.0592	22.4441	bZIP	2424
T6-26229	28.2999	38.6473	26.2462	bZIP	2809
T7-30905	21.4068	14.3335	21.6443	bZIP	3212
T2-26401	0	0	0	C2H2	202
T4-27780	0	0	0	C2H2	203
T4-848	0	0	0	C2H2	254
T5-9467	0	0	0	C2H2	271
T6-8347	0	0	0	C2H2	302
T3-2592	3.01067	4.81263	0	C2H2	303
T5-7658	0	0.520937	0	C2H2	311
T2-2436	0	0	0	C2H2	317
T2-2439	0	1.9225	0	C2H2	337
T2-10491	1.05417	1.87235	2.43443	C2H2	346
T5-14626	0	0	0	C2H2	353
T4-1251	1.95532	0.434114	0.564435	C2H2	373
T5-16610	0	0.861282	0	C2H2	376
T6-13622	2.65467	1.17876	4.087	C2H2	412
T2-2170	0	1.1618	0	C2H2	418
T5-19291	0	0	0	C2H2	450
T2-10490	2.13099	4.73116	0	C2H2	513
T2-29243	0.352412	20.3428	1.22075	C2H2	517
T7-1435	0	0	0	C2H2	521
T2-11281	0	2.1532	0	C2H2	526
T5-1503	0	0.89551	0	C2H2	541
T7-20071	0.988286	23.1118	2.66266	C2H2	553
T5-15021	0	2.44271	2.47023	C2H2	596
T5-18568	0	0	0	C2H2	671
T6-11994	4.69613	13.9016	0	C2H2	698
T3-14942	14.1881	2.1	1.63825	C2H2	770
T6-17624	37.6392	43.4541	63.8329	C2H2	774
T5-16349	1.77626	0.39436	2.56373	C2H2	820
T3-24923	14.6086	16.8461	14.6022	C2H2	835
T5-14964	0	0	0.249667	C2H2	842
T2-5419	5.55577	4.17484	6.41505	C2H2	852
T2-16292	8.35107	8.71417	1.92854	C2H2	872
T2-24358	0.820969	14.3993	0	C2H2	887
T6-32853	0.801077	0.711411	0	C2H2	909
T2-17967	0.198088	8.61985	0	C2H2	919
T2-21078	2.95843	9.10791	1.82186	C2H2	923
T6-24902	3.46371	0.854446	24.8853	C2H2	946
T3-11805	5.0357	12.7536	3.2303	C2H2	976
T5-19324	3.50766	3.11504	2.34484	C2H2	986
T6-24254	6.29531	2.396	17.6532	C2H2	1012
T4-22521	14.662	1.58791	16.1039	C2H2	1018
T6-30706	0	0.154094	2.20388	C2H2	1049
T7-18263	4.43108	10.4431	3.14856	C2H2	1068
T6-27235	20.6927	27.0079	30.4094	C2H2	1161
T2-22092	4.52272	5.81698	7.56323	C2H2	1167
T7-24826	11.8081	43.3874	17.7247	C2H2	1233
T6-19850	17.5979	16.149	8.12786	C2H2	1241
T5-20700	7.5402	27.3429	6.2396	C2H2	1448
T6-22622	2.12903	12.4566	52.0586	C2H2	1453
T6-23080	27.9377	13.6237	27.9383	C2H2	1459
T5-27941	22.6064	26.2532	20.0791	C2H2	1465
T6-24996	9.20887	25.5157	7.51411	C2H2	1482
T7-22142	0.596212	4.4476	4.81898	C2H2	1526
T7-21367	42.1549	25.4819	19.0882	C2H2	1541
T2-19591	2.68621	5.18595	2.56225	C2H2	1558
T6-20789	1.85793	7.83733	30.034	C2H2	1567
T7-28194	13.1948	9.55156	10.7545	C2H2	1641
T1-25104	21.2944	5.10155	33.2795	C2H2	1837
T6-24255	14.635	2.68902	31.5634	C2H2	2163
T6-20011	2.87123	1.91239	5.80179	C2H2	2281
T2-30341	17.6187	42.7418	28.5307	C2H2	2540
T6-27415	40.6639	2.89145	57.1917	C2H2	2626
T7-29299	12.7436	9.73399	15.4771	C2H2	2755
T7-29384	52.6392	119.214	147.251	C2H2	2927
T2-5027	0.389389	2.07482	0	C3H	468
T1-5175	0	0	0	C3H	216
T2-31456	0	0	0	C3H	232
T7-4019	0	0	0	C3H	266
T3-1692	1.83681	0.543739	0	C3H	298
T5-2656	0	0	0	C3H	301
T2-11838	0	1.50457	0	C3H	323
T3-5941	2.15201	0.477782	0	C3H	339
T4-7520	0	0.894683	0	C3H	362
T6-31349	0	0	0	C3H	382
T7-15415	1.87953	0	0	C3H	388
T2-5223	0	1.99864	0	C3H	405
T2-7544	2.23396	1.58713	0	C3H	408
T2-2721	0	0.752869	0	C3H	430
T4-5932	1.58816	2.82079	0	C3H	459
T4-5267	0.970701	0.287349	0	C3H	563
T6-5699	0.817279	0.3629	0	C3H	891
T5-21706	1.42763	3.96198	0.412109	C3H	1020
T4-10486	4.29313	1.90629	0	C3H	1187
T2-19057	0.999146	14.0702	0.988868	C3H	1275
T2-31171	15.3971	12.4949	25.4416	C3H	1371
T6-17811	11.0129	7.45161	0.75692	C3H	1388
T2-18580	1.55091	10.5594	1.34309	C3H	1408
T4-21221	57.6423	149.324	25.8172	C3H	1408
T7-25507	21.7339	24.3263	20.4921	C3H	1415
T5-22043	33.8006	19.7963	16.7864	C3H	1502
T7-30573	28.8393	16.2883	41.2416	C3H	1508
T3-19520	20.9686	9.9315	8.20509	C3H	1562
T7-23643	5.49345	3.9825	2.97737	C3H	1623
T4-22310	17.3938	14.0426	12.659	C3H	1726
T7-15716	3.78624	3.82944	1.57872	C3H	1730
T4-22532	10.1025	12.2341	6.59837	C3H	1783
T7-26658	129.803	204.406	83.1758	C3H	1811
T7-25612	3.13019	2.86669	5.64738	C3H	1860
T7-25827	6.02263	6.72876	5.83249	C3H	1873
T7-23738	18.3202	31.5061	28.2049	C3H	1877
T6-17738	1.80987	1.09972	1.97981	C3H	1910
T7-29470	9.49163	8.34575	4.88302	C3H	1936
T7-24643	17.6493	18.0082	14.4171	C3H	1938
T2-28120	37.1221	67.7654	30.1288	C3H	2029
T7-28298	31.2975	14.7239	29.3814	C3H	2052
T5-20887	3.48862	6.11882	12.4874	C3H	2086
T7-20760	8.35001	4.11965	13.4396	C3H	2157
T7-21215	5.1212	2.83316	1.93878	C3H	2167
T7-26730	16.4859	25.4362	20.1894	C3H	2185
T6-22311	23.5932	12.3291	8.5248	C3H	2267
T7-30457	23.6526	7.61881	15.3681	C3H	2269
T7-26131	14.9589	2.28328	17.4525	C3H	2335
T6-25944	14.4825	14.9248	18.7792	C3H	2349
T5-18450	10.6749	5.79338	8.9021	C3H	2454
T6-20188	22.4202	16.149	25.5505	C3H	2491
T3-25499	39.3821	19.3539	33.9026	C3H	2596
T7-28578	12.5433	11.2598	19.6504	C3H	2683
T7-28027	9.50337	3.65119	12.1406	C3H	2699
T6-26785	26.6162	42.0797	48.4137	C3H	2768
T6-24801	48.8379	68.5834	60.0016	C3H	2909
T6-26197	7.73169	6.54691	6.50532	C3H	3035
T6-19785	18.3077	20.74	21.8845	C3H	3100
T2-30016	22.3176	42.6248	21.4186	C3H	3138
T6-26546	39.9589	30.1049	48.7135	C3H	3182
T4-21266	12.6514	13.2866	14.4869	C3H	3465
T7-32650	19.3687	30.5245	22.0167	C3H	3625
T7-31374	43.4655	81.3294	698.531	C3H	4147
T7-27503	16.8743	18.6598	13.5827	C3H	4484
T5-28663	17.8544	11.7587	24.0807	C3H	4849
T6-28289	23.7764	21.3055	18.0823	C3H	5087
T7-32983	20.0019	4.84654	19.7069	C3H	7065
T7-31454	37.0924	47.3731	36.1587	CAMTA	3369
T7-28477	17.3938	8.51335	11.1832	CAMTA	3681
T6-28524	29.8693	34.8446	32.8888	CAMTA	3806
T7-32553	33.118	23.5455	21.8516	CAMTA	3883
T5-3103	0.826566	0	0	CO-like	221
T2-2084	0	2.52329	0	CO-like	321
T7-9455	2.51862	0.894683	0	CO-like	362
T5-4599	0	0	0	CO-like	454
T5-8550	0	0	0	CO-like	493
T2-33105	1.6683	2.3705	0	CO-like	546
T2-16704	0.558662	3.96904	0	CO-like	652
T4-12673	15.1921	10.4253	134.487	CO-like	791
T6-15311	3.2128	3.80425	7.91405	CO-like	850
T6-15575	42.7683	2.25074	0.731602	CO-like	1149
T4-21415	485.534	494.844	546.858	CO-like	1480
T7-23977	72.2758	34.3887	49.5391	CO-like	1654
T3-21505	72.3445	25.9193	120.819	CO-like	1758
T7-29371	7.18473	11.0536	63.4466	CO-like	1798
T6-24448	44.813	4.93351	12.936	CO-like	1965
T7-27770	2.0954	2.66993	1.47273	CO-like	1997
T6-25892	2.28875	4.13069	2.98373	CO-like	2464
T7-27507	12.611	28.3847	3.59852	CO-like	2510
T4-26422	178.275	11.0343	126.188	CO-like	2650
T3-5870	4.76746	0.604833	0	CPP	268
T7-18815	0	0	1.57085	CPP	402
T5-12946	0	0.584052	1.89846	CPP	554
T4-9902	0.444608	0.789684	0	CPP	819
T7-10124	1.43832	0.547425	2.84705	CPP	886
T6-19076	5.82725	2.81581	5.54114	CPP	2123
T6-20293	6.06149	5.44709	6.16578	CPP	2521
T7-28993	12.4906	16.9928	18.1048	CPP	2738
T5-7770	0.580046	0.772681	0	DBB	628
T1-18056	10.8259	18.9497	31.1603	DBB	1160
T2-23967	21.5059	17.4011	4.69052	DBB	1523
T6-22967	7.40902	4.79105	29.4024	DBB	2529
T7-28203	1.63765	1.91973	1.66402	DBB	2777
T7-225	0	0	0	Dof	209
T5-8832	0	0	0	Dof	232
T6-15421	0	0.656465	0	Dof	247
T6-3774	2.7657	0.614032	0	Dof	264
T1-11010	1.86827	4.97744	5.03352	Dof	293
T6-30626	0	0.5143	0	Dof	315
T2-19780	0	7.24363	0	Dof	380
T6-12131	0	2.11375	5.49659	Dof	383
T5-12425	0.84776	4.51721	0	Dof	430
T2-15818	0	5.17597	0	Dof	469
T7-18468	2.03178	32.1778	1.56402	Dof	538
T2-30922	2.97024	10.5511	7.6214	Dof	552
T6-15814	0.624895	6.10445	1.44309	Dof	583
T6-20266	0	0.249599	0	Dof	648
T7-6459	3.29628	16.3442	0.317175	Dof	663
T7-17780	0.955819	33.5289	5.51826	Dof	762
T2-15765	0.862845	3.83132	0.996297	Dof	844
T5-18037	0.549933	1.62793	0	Dof	993
T7-8890	2.99744	0.88731	3.07648	Dof	1093
T3-15809	5.97005	13.6128	2.60832	Dof	1128
T2-28048	3.50928	28.0483	8.84083	Dof	1141
T3-25036	8.38334	8.86828	9.11055	Dof	1476
T7-24788	6.13511	22.7743	8.78416	Dof	1483
T5-27327	6.53002	7.17516	4.72847	Dof	1644
T6-22956	42.7996	18.2405	46.8117	Dof	1692
T6-16882	11.1731	8.92111	4.02422	Dof	1775
T7-26471	9.30548	60.1715	14.9978	Dof	1877
T2-27365	5.82896	35.7264	4.52378	Dof	1904
T5-29886	0	0	0	E2F/DP	273
T7-7435	0	0	0	E2F/DP	345
T5-29757	0	0	0	E2F/DP	439
T7-16076	0.977659	0.144705	2.06959	E2F/DP	1117
T4-6840	0.138813	1.84913	1.12198	E2F/DP	1311
T5-25230	1.60333	0.474623	1.54276	E2F/DP	1362
T6-17373	17.9403	13.7639	10.9091	E2F/DP	1714
T5-20407	3.87419	4.51571	4.47339	E2F/DP	2254
T7-32346	2.16334	3.1837	1.6415	E2F/DP	2943
T1-25424	105.309	142.797	107.223	EIL	6005
T1-23593	43.4081	48.6207	41.0908	EIL	466
T7-32176	94.5447	182.814	73.7941	EIL	3515
T7-31855	66.3175	51.9808	35.1244	EIL	3785
T5-6976	0	0	0	ERF	202
T3-5091	0	0	0	ERF	215
T7-10777	0	0	0	ERF	227
T7-14385	2.08219	0	0	ERF	263
T5-1859	0	0	0	ERF	270
T3-28177	1.33709	0	0	ERF	273
T7-9165	1.29427	0	0	ERF	282
T4-2723	0	0.490852	0	ERF	330
T6-32388	0	0	0	ERF	365
T5-5529	0	0	4.60207	ERF	366
T5-30222	0	0	0	ERF	371
T4-12903	0.980294	0.435284	5.0936	ERF	372
T7-9779	0	0	0	ERF	373
T6-9795	0	3.42685	0.556949	ERF	378
T5-11704	0	0	0.552552	ERF	381
T7-7363	0	0	4.15781	ERF	405
T5-2154	0	0	0	ERF	414
T6-4049	0	0	0	ERF	418
T7-18556	0	1.14262	0	ERF	425
T7-15717	3.38315	0	1.4649	ERF	431
T4-30046	3.35971	0	0	ERF	434
T5-30486	0.418033	1.48497	0	ERF	436
T6-1751	0	0	0.950089	ERF	443
T2-22836	1.14849	2.71984	1.32612	ERF	476
T7-15052	0	0	0	ERF	499
T7-21566	0	0.922802	0	ERF	526
T7-11567	0	0	1.52705	ERF	551
T2-5095	2.26901	3.16648	0	ERF	562
T2-13332	0.916863	3.25695	0	ERF	596
T4-3383	0.304088	0.540101	3.5112	ERF	599
T5-10516	0	0	0	ERF	656
T6-30649	0.27636	0	2.87193	ERF	659
T5-6182	0	0	0	ERF	667
T7-25032	0	0	0.294901	ERF	713
T7-23287	9.01709	2.00195	11.8578	ERF	727
T5-13245	0	0	0.28763	ERF	731
T5-25730	0.247071	3.07183	0	ERF	737
T1-16428	15.3536	6.39144	43.2128	ERF	759
T6-12546	13.0055	22.4808	2.14528	ERF	784
T7-14490	0	0	0.527562	ERF	797
T6-12420	3.40959	1.00931	0	ERF	801
T2-15084	0.45235	2.20944	0.261156	ERF	805
T5-20628	0.225894	0	0	ERF	806
T7-22169	0	6.30976	1.28187	ERF	820
T7-21567	0.218301	2.32639	1.26032	ERF	834
T2-13764	0.216998	3.27606	0.25056	ERF	839
T5-18271	5.20796	5.97399	1.50336	ERF	839
T5-27219	0	5.91749	1.98553	ERF	847
T5-3548	0	1.13062	0	ERF	858
T5-15620	0	0	1.90018	ERF	885
T2-19028	3.94885	44.8877	4.5596	ERF	922
T5-18254	0	0	0	ERF	929
T7-17634	29.2042	2.42063	30.7985	ERF	935
T2-27686	3.23026	13.6685	0.219404	ERF	958
T5-17555	0.189619	0.505184	0.656839	ERF	960
T4-4231	4.32963	1.17022	3.91248	ERF	967
T5-16817	0.186125	1.48763	0	ERF	978
T3-16094	15.4605	18.9604	2.76276	ERF	989
T5-20591	0	1.19733	0	ERF	1080
T5-20061	0.825066	9.08566	2.47696	ERF	1103
T2-16589	2.59084	5.3207	2.05669	ERF	1124
T4-19697	15.0325	67.0364	66.817	ERF	1126
T5-14181	0	0	0	ERF	1132
T5-22291	0.64256	2.28255	1.85486	ERF	1133
T2-26719	3.95314	17.132	3.83423	ERF	1151
T7-22531	19.0195	28.5629	8.39164	ERF	1177
T4-18374	39.1973	60.8831	45.2597	ERF	1184
T3-18861	35.4965	12.2888	36.9922	ERF	1210
T6-19812	0	3.31393	42.0934	ERF	1268
T7-22479	9.82206	33.3157	71.1975	ERF	1334
T5-18738	18.8793	56.1199	19.6799	ERF	1388
T7-21858	6.90384	51.0152	3.45939	ERF	1397
T4-16633	6.54949	6.15853	8.60045	ERF	1417
T7-25274	5.46527	42.1375	23.0909	ERF	1465
T2-16369	2.64239	4.26659	1.9416	ERF	1515
T5-19477	1.65313	0.524319	0.954408	ERF	1541
T6-27939	106.559	131.249	116.888	ERF	1571
T6-23630	44.6346	55.2982	770.016	ERF	1651
T7-29391	7.86355	12.3179	9.07977	ERF	1666
T2-27896	17.8279	79.6417	271.476	ERF	1684
T6-24086	4.69748	11.4026	18.6827	ERF	1743
T3-18976	38.6228	96.6213	15.3781	ERF	1776
T7-29682	14.581	24.5782	20.4822	ERF	1959
T6-23447	154.887	327.917	151.14	ERF	1964
T7-31661	48.5919	24.9727	75.5025	ERF	2426
T6-23094	45.3225	20.7402	79.7789	ERF	2625
T7-28635	4.50692	6.03268	55.5846	ERF	2785
T3-27541	86.5165	77.4991	57.5796	ERF	5573
T6-32484	0	0	0	FAR1	208
T6-3212	0	0	0	FAR1	210
T1-13229	0	0	0	FAR1	235
T2-8204	0	0	0	FAR1	237
T6-1228	0	0	0	FAR1	265
T6-32485	0	0	0	FAR1	274
T6-13449	1.26281	0	0	FAR1	288
T6-7312	0	0	0	FAR1	320
T1-8827	1.63824	0	5.04432	FAR1	334
T6-4980	0.490147	0.435284	0	FAR1	372
T4-1082	0	0	0	FAR1	373
T6-10245	0.939765	0.834575	0	FAR1	388
T3-8039	2.93975	0.745914	0	FAR1	434
T6-30922	0.826566	0	0.954408	FAR1	441
T4-7246	1.08889	0.322336	0	FAR1	502
T6-32747	0	0	0	FAR1	541
T4-11173	3.70481	0	0	FAR1	590
T4-3252	3.19026	0	0	FAR1	628
T3-14964	9.9144	2.36223	3.35058	FAR1	753
T3-9922	7.49874	4.78644	1.08232	FAR1	777
T7-27789	6.50246	1.39387	5.95475	FAR1	812
T7-9044	6.65032	2.95297	1.67976	FAR1	876
T2-19771	3.91729	4.2112	4.99928	FAR1	883
T4-13210	7.44951	6.95494	5.29335	FAR1	953
T4-7245	2.7825	2.47105	1.13395	FAR1	1112
T7-18826	5.06443	1.68658	4.93401	FAR1	1150
T3-17441	10.094	3.25969	0.52978	FAR1	1190
T5-20514	11.9335	10.8501	7.70982	FAR1	1281
T7-15362	8.84723	6.88993	5.5007	FAR1	1337
T4-19671	6.49445	10.9342	3.90569	FAR1	1345
T6-14089	3.03285	0.897792	4.23149	FAR1	1440
T6-14261	4.06182	1.75734	0.48103	FAR1	1747
T6-18785	10.5014	10.5216	5.28551	FAR1	2027
T6-19540	6.0289	3.40056	4.4214	FAR1	2233
T4-13708	5.29644	4.09009	5.31793	FAR1	2370
T7-19256	12.6291	10.5672	6.65901	FAR1	2492
T3-20102	7.49499	3.42497	3.44488	FAR1	2500
T6-20645	19.1917	11.2415	11.3943	FAR1	2673
T2-26532	12.1274	14.2613	14.0031	FAR1	2730
T6-25551	11.8047	9.79597	9.53392	FAR1	2820
T7-25155	8.61031	5.42105	8.08717	FAR1	2831
T7-20226	4.88089	5.11256	1.73409	FAR1	2907
T5-26508	15.0929	16.0518	13.0001	FAR1	2989
T6-24090	9.49366	7.80649	9.20267	FAR1	3104
T6-20912	11.6617	6.19401	8.24674	FAR1	3260
T7-25656	14.2284	24.0823	13.8519	FAR1	3260
T6-27450	15.6515	10.7562	13.155	FAR1	3289
T7-26459	5.35149	3.34085	9.72762	FAR1	3433
T6-24715	6.21421	2.66578	6.81048	FAR1	3454
T6-27727	23.5667	23.8534	20.8544	FAR1	3535
T5-1549	0	0	0	G2-like	227
T2-3576	0	1.74584	0	G2-like	371
T6-12680	24.5226	3.35042	8.27681	G2-like	483
T5-405	0.586595	2.86515	1.35464	G2-like	621
T4-28206	1.41623	1.25771	0.327056	G2-like	643
T6-6122	0.565613	2.51151	0.326547	G2-like	644
T7-14939	1.40965	8.76304	1.62767	G2-like	646
T6-10647	2.23122	2.77407	2.06105	G2-like	816
T4-11125	14.4321	10.2534	16.4079	G2-like	820
T3-20763	15.5283	28.4876	27.8387	G2-like	891
T6-15105	2.26698	1.72563	4.86127	G2-like	1124
T6-16793	0	7.6263	2.43544	G2-like	1208
T2-25661	57.058	46.8546	82.1397	G2-like	1228
T6-19395	4.60896	4.46517	13.3852	G2-like	1303
T6-15328	9.51512	15.6092	4.57783	G2-like	1377
T2-22354	6.03276	8.20025	1.4216	G2-like	1478
T3-20820	14.3279	13.7845	8.54768	G2-like	1524
T2-25769	29.7393	20.4603	11.1296	G2-like	1548
T3-21506	114.707	72.1088	39.7752	G2-like	1553
T4-19707	89.5163	173.873	61.9627	G2-like	1553
T7-26527	13.0215	31.2431	27.4332	G2-like	1593
T6-23042	11.4756	21.6562	103.074	G2-like	1649
T2-19356	1.95182	6.6445	1.00164	G2-like	1678
T2-23860	4.27618	8.25965	5.92507	G2-like	1702
T2-26277	18.0682	17.8287	12.2004	G2-like	1722
T7-25877	21.3379	32.1136	28.9989	G2-like	1927
T7-22955	17.2151	19.8152	17.1758	G2-like	2177
T1-22614	97.095	10.445	182.519	G2-like	2181
T4-25941	24.7914	15.7338	37.0075	G2-like	2957
T2-3727	0	0	0	GATA	203
T5-11274	0	0	0	GATA	247
T2-427	0	1.85621	0	GATA	262
T2-1343	0	1.8145	0	GATA	268
T5-29449	0	1.05205	0	GATA	308
T2-15374	0.426865	0.379085	0	GATA	427
T2-7950	0	1.0766	0	GATA	451
T4-28336	0	0.700609	0	GATA	462
T2-14760	0	4.39857	3.67651	GATA	515
T2-14906	4.81707	3.20842	0	GATA	756
T2-20129	17.0367	27.7114	10.9747	GATA	1015
T4-19826	26.8864	31.8359	38.8895	GATA	1259
T7-24664	17.2845	1.01486	10.0614	GATA	1274
T5-16904	0.27469	3.04929	0	GATA	1325
T1-17484	18.3488	18.4838	29.7246	GATA	1329
T2-25377	16.5669	42.2841	45.639	GATA	1395
T4-18826	9.7836	26.6447	8.43494	GATA	1395
T5-23476	17.3358	19.3788	25.1964	GATA	1501
T3-23795	57.5316	4.33289	49.6463	GATA	1790
T6-23283	42.3509	19.5241	78.3205	GATA	2135
T7-28667	29.2265	17.0541	25.7721	GATA	2160
T6-24288	13.7968	9.75923	9.44725	GATA	2268
T7-26130	41.2877	20.3769	26.4941	GATA	2648
T7-26908	33.5447	17.9069	23.2825	GATA	2950
T3-3604	0	0	0	GRAS	207
T2-30301	0	0	0	GRAS	251
T5-2025	0	0	0	GRAS	305
T5-1442	0	0	0	GRAS	313
T6-4397	1.91415	0	0	GRAS	381
T7-30593	13.5285	25.9009	17.4468	GRAS	1036
T4-16467	2.94393	1.00554	9.9363	GRAS	1607
T7-27459	13.2976	24.1104	23.5432	GRAS	1642
T2-24000	2.71845	10.3464	4.14783	GRAS	1874
T3-22156	13.1889	36.582	4.90242	GRAS	2014
T4-19813	2.07329	2.22481	9.77531	GRAS	2106
T6-17097	32.3809	0.45405	10.036	GRAS	2135
T2-29149	15.3751	21.1603	17.2883	GRAS	2260
T6-20691	6.34528	32.8116	9.08879	GRAS	2265
T2-26976	15.0821	17.4884	8.84273	GRAS	2328
T5-26659	14.1972	11.8033	43.424	GRAS	2409
T2-27558	7.7444	13.0277	6.53468	GRAS	2443
T7-25900	19.5358	33.8504	16.3668	GRAS	2477
T1-24431	15.6886	13.9958	30.5485	GRAS	2551
T6-22817	8.59885	8.82563	12.0448	GRAS	2581
T5-26651	14.8102	24.0716	39.6869	GRAS	2604
T6-23441	52.2812	89.7632	77.3939	GRAS	2714
T6-25300	9.95691	13.3218	30.6332	GRAS	2777
T6-25431	18.5518	37.4286	25.159	GRAS	2922
T3-25273	13.8653	16.9445	7.93408	GRAS	2965
T7-31525	9.16733	15.4545	13.9342	GRAS	3512
T6-9275	0	0	0	GRAS	252
T5-16763	0.378055	1.34295	0	GRAS	482
T5-9613	1.2958	1.34256	0.997481	GRAS	843
T1-17098	0	0	0	GRF	231
T6-951	0	0	0	GRF	258
T7-20098	1.28285	2.56334	1.85158	GRF	568
T2-25013	4.87356	9.1971	6.33074	GRF	598
T7-20097	4.47342	5.76042	1.03306	GRF	814
T3-14481	6.96341	5.12387	7.12151	GRF	915
T7-24042	1.06342	4.72194	5.93481	GRF	1027
T1-13057	6.6842	1.97868	10.6865	GRF	1062
T7-22211	4.78973	4.40028	15.0659	GRF	1102
T7-26340	37.4937	18.8256	10.6567	GRF	1262
T4-17422	5.71587	14.8741	12.7394	GRF	1369
T4-16953	1.31771	7.48941	2.58658	GRF	1381
T6-17412	9.17084	11.9838	9.22777	GRF	1389
T6-17284	22.5902	32.0321	13.9788	GRF	1458
T7-31806	6.15703	5.93922	14.4638	GRF	1714
T6-13927	5.85932	12.6892	9.61421	GRF	1770
T7-2853	0	0	0	HD-ZIP	221
T1-13269	0	0	0	HD-ZIP	260
T2-18663	0	0	0	HD-ZIP	266
T7-34984	0.676002	0	0	HD-ZIP	270
T4-11760	0.530159	0	0	HD-ZIP	344
T2-27139	1.20427	7.8428	1.85404	HD-ZIP	454
T2-22740	0	1.39818	0	HD-ZIP	462
T2-5842	0.754542	3.68546	0	HD-ZIP	483
T6-9136	0.97591	3.75559	0	HD-ZIP	560
T4-10545	30.8509	13.3647	13.3222	HD-ZIP	726
T6-13505	4.48384	2.87586	7.47837	HD-ZIP	731
T4-12052	6.23976	3.76019	4.11705	HD-ZIP	817
T2-19962	2.54922	10.5648	0.735875	HD-ZIP	857
T2-21583	0.395314	6.84579	0	HD-ZIP	921
T5-14610	2.35652	2.96473	5.89548	HD-ZIP	927
T5-18359	6.73498	4.15356	8.20869	HD-ZIP	973
T3-16081	17.0208	23.7531	2.60707	HD-ZIP	1048
T2-22682	11.5968	50.7786	12.2746	HD-ZIP	1130
T2-25813	47.1193	41.477	14.2001	HD-ZIP	1317
T6-17830	12.9982	58.1781	18.4605	HD-ZIP	1400
T7-25331	1.24784	3.42525	2.35774	HD-ZIP	1604
T7-29754	78.7566	69.7517	67.5255	HD-ZIP	1705
T7-25332	4.70288	7.42484	14.4807	HD-ZIP	1741
T6-22416	194.799	224.374	137.768	HD-ZIP	1868
T5-25108	53.7788	47.0558	26.1192	HD-ZIP	2067
T7-20986	3.80464	4.60743	8.3868	HD-ZIP	2104
T7-29884	26.1533	26.8188	67.5707	HD-ZIP	2518
T2-26294	3.01162	11.2075	4.55376	HD-ZIP	2537
T7-17423	2.58037	2.22789	5.46236	HD-ZIP	2538
T1-22664	9.38465	20.8959	23.6353	HD-ZIP	2678
T4-26884	29.14	10.6672	46.3159	HD-ZIP	3009
T2-28861	14.9997	89.352	20.6128	HD-ZIP	3444
T3-27538	28.6467	21.9518	27.8226	HD-ZIP	3797
T5-26564	22.1738	39.5539	30.5803	HD-ZIP	3798
T7-31556	87.1403	33.5865	95.1018	HD-ZIP	4112
T3-10851	5.02025	1.23842	4.18651	HRT	653
T4-28054	0	2.63014	0	HSF	308
T7-27242	1.25122	8.88938	9.15005	HSF	437
T7-15320	1.99829	3.19431	0	HSF	456
T6-23877	2.17592	10.49	7.17845	HSF	586
T2-3214	0	1.59104	0	HSF	610
T4-6863	4.36427	5.38301	0.27996	HSF	751
T5-13372	0	4.17828	0	HSF	774
T2-31116	13.643	23.236	2.15796	HSF	974
T5-19738	3.01596	28.5168	0.819394	HSF	1026
T5-17589	2.29513	13.1701	10.6004	HSF	1031
T2-18002	2.00933	4.46106	0.662888	HSF	1268
T4-26490	64.6282	38.4676	31.7991	HSF	1315
T3-11557	4.18635	1.39416	3.02115	HSF	1391
T2-29557	16.6292	18.0614	0.69069	HSF	1521
T6-22364	11.6508	9.43379	10.0237	HSF	1593
T3-21328	12.3095	9.83849	10.2078	HSF	1626
T6-23878	7.21057	8.07013	8.89605	HSF	1842
T7-27387	4.52394	5.27798	6.14545	HSF	2051
T7-27471	3.23685	3.24307	2.49165	HSF	2192
T4-23436	24.7668	3.07663	7.4898	HSF	2468
T7-29187	23.4711	10.5216	18.6548	HSF	4053
T7-1063	0	0	0	HTH	209
T7-1062	0	0	0	HTH	211
T7-26960	0	0	0	HTH	213
T7-6851	0	0	0	HTH	215
T2-10103	0	0.737399	0	HTH	220
T7-12486	0	0	0	HTH	224
T7-27330	0	0	0	HTH	226
T7-35045	0	0	0	HTH	238
T3-933	1.52171	0	0	HTH	240
T7-14679	0	0	0	HTH	255
T3-1625	1.86827	1.1061	0	HTH	293
T7-20919	0	0	0	HTH	302
T3-2005	3.3366	0	3.85265	HTH	328
T7-3473	0	0	0	LBD	258
T5-5351	0	0	0	LBD	259
T5-13052	0	0	0	LBD	293
T5-5350	1.59048	0	0	LBD	344
T5-14221	0	0	0	LBD	357
T4-27244	3.77859	0.419455	0	LBD	385
T5-5004	0	0	0	LBD	391
T5-11632	0	0	0	LBD	400
T5-5368	1.72365	0.765357	4.47803	LBD	423
T5-9979	0	4.83091	0	LBD	469
T2-15859	0.725926	4.83504	0	LBD	502
T7-35766	0	0	0.817003	LBD	515
T2-13276	0	4.39958	0	LBD	625
T5-13538	0.287274	0.255119	0	LBD	634
T5-6517	1.72365	2.29607	2.98535	LBD	634
T5-17718	0	3.77903	0	LBD	641
T2-8535	1.13123	1.75806	0.653094	LBD	644
T5-5929	0.751424	7.34047	0.867643	LBD	727
T2-20928	0.681917	7.0652	1.83723	LBD	801
T7-7201	0.410022	0.910318	0	LBD	888
T4-20353	6.09845	34.3003	9.81565	LBD	985
T2-23889	0	12.7492	0	LBD	989
T4-11763	0.528106	5.15894	1.01631	LBD	1034
T7-22341	7.15205	17.7031	2.6356	LBD	1196
T5-25115	1.36315	3.99489	2.20358	LBD	1335
T7-29380	51.2172	208.852	62.6654	LBD	1549
T2-14673	0	0	0	LFY	232
T2-14674	0	2.26812	0	LFY	357
T7-22630	7.17512	8.56237	6.21365	LSD	1623
T1-26806	0	0	0	MADS-box	208
T4-26619	52.8135	11.2549	31.6127	MADS-box	4119
T3-8589	0	0	0	MADS-box	215
T2-1196	0	0	0	MADS-box	248
T7-7247	0	0	0	MADS-box	320
T5-26858	0	0.469449	0	MADS-box	345
T2-32356	0	0.684281	0	MADS-box	473
T4-13502	4.9866	0	1.53543	MADS-box	548
T3-8588	3.48156	1.42701	0.309234	MADS-box	680
T2-15477	2.57514	4.74972	1.60108	MADS-box	919
T5-10869	0	0.526599	0	MADS-box	921
T6-23693	68.0542	67.4156	54.0803	MADS-box	1158
T3-21576	22.1762	18.9989	15.6649	MADS-box	1395
T2-11691	0	0	0	MYB	213
T7-2270	0	0	0	MYB	214
T6-9821	0	0	0	MYB	219
T4-34	0	0	0	MYB	220
T7-14814	0	0	0	MYB	220
T6-7140	0	0	0	MYB	225
T2-1892	0	1.31829	0	MYB	246
T6-3488	0	0	0	MYB	253
T2-32155	0	1.24223	0	MYB	261
T1-3317	0	0	0	MYB	268
T2-2809	0	1.19622	0	MYB	271
T2-9090	0	1.12537	0	MYB	288
T5-11766	0	0	0	MYB	300
T2-3945	0	1.03519	0	MYB	313
T2-1454	0	2.5715	0	MYB	315
T2-31678	0.5561	3.45698	0	MYB	328
T3-29778	2.7469	0.487886	0.634349	MYB	332
T3-9632	1.64814	0	3.8061	MYB	332
T6-32738	0	0	0	MYB	340
T2-8100	0	0.947157	0	MYB	342
T5-14218	0	0	0	MYB	344
T7-7729	0	0.460086	0	MYB	352
T2-30824	0	14.2361	0	MYB	364
T5-5735	0.490147	2.17642	0.565956	MYB	372
T2-10550	0	0.861282	0	MYB	376
T5-4275	0	1.27829	0	MYB	380
T2-4382	0	2.54985	0	MYB	381
T6-9025	0	0	0	MYB	389
T2-5720	1.37761	3.26243	1.06045	MYB	397
T5-30764	0	0.401717	0	MYB	403
T2-5721	1.3209	2.73712	0	MYB	414
T2-10599	1.23424	2.55754	0	MYB	443
T7-34944	3.28387	0	1.42192	MYB	444
T2-12734	3.6208	4.28735	0	MYB	453
T4-7731	1.19635	0	0	MYB	457
T2-10611	1.57441	6.64138	0	MYB	463
T5-13673	0	0.667315	0	MYB	484
T2-19544	0.374937	5.32752	1.73171	MYB	486
T5-7435	0.348361	0	0.804481	MYB	523
T5-14830	0	0.917559	0	MYB	529
T7-6891	1.27164	0.282326	1.8354	MYB	573
T6-5379	0.281058	0	3.56981	MYB	648
T5-13674	0	0.458779	0	MYB	705
T5-23923	2.37085	1.68438	0	MYB	768
T5-25322	0	6.72876	0	MYB	769
T5-14072	0.442444	1.17876	0	MYB	823
T5-16555	1.26427	1.68414	0	MYB	864
T5-26086	0	0	0	MYB	901
T6-10697	2.56675	32.4383	2.05182	MYB	922
T7-4057	1.35416	2.40518	5.36093	MYB	941
T2-5668	0	2.46676	0	MYB	983
T5-10767	0	2.49888	0	MYB	1035
T7-20615	4.01	9.44478	3.82495	MYB	1044
T2-29643	0.509369	10.2534	0	MYB	1072
T5-13922	0	0.579338	0	MYB	1116
T2-23277	2.83394	25.8664	2.72688	MYB	1156
T2-22108	1.86827	6.36006	1.61792	MYB	1169
T5-24338	0	0.414432	0	MYB	1170
T7-17782	4.47893	0	2.06867	MYB	1219
T5-18666	0	1.15167	9.98271	MYB	1263
T2-19849	0	10.7999	0	MYB	1272
T2-25715	0.979163	10.3105	0	MYB	1301
T4-19733	33.854	11.1669	3.35058	MYB	1317
T5-23458	30.4675	105.182	82.0862	MYB	1326
T2-7279	3.01703	4.99329	0.475044	MYB	1327
T4-13287	3.13525	6.38072	3.46933	MYB	1393
T1-25187	32.6388	25.5348	40.5283	MYB	1405
T4-19280	16.3376	9.98801	9.97903	MYB	1537
T6-21085	12.4308	8.30582	40.7363	MYB	1537
T4-23964	11.1748	7.61841	3.51904	MYB	1612
T2-26370	27.5454	28.1415	39.434	MYB	1625
T2-21017	1.33873	11.5916	0.515263	MYB	1631
T4-20460	123.228	153.702	77.4247	MYB	1639
T1-20222	16.5504	13.4885	18.5054	MYB	1737
T2-28018	27.5837	28.0089	34.4942	MYB	1748
T7-29280	42.662	15.1719	20.7295	MYB	1885
T6-24954	59.2197	50.5349	49.6647	MYB	2043
T3-25552	9.66409	17.2435	7.06383	MYB	2052
T5-25222	15.3235	34.6894	9.61381	MYB	2054
T6-22794	4.83363	2.81239	27.9061	MYB	2183
T7-30097	31.9779	17.0957	55.5694	MYB	2287
T7-30485	7.94972	3.1788	10.2366	MYB	4370
T7-31338	7.49157	4.32628	9.73745	MYB	4443
T7-18239	0	0	0	MYB-related	222
T5-11316	0	0	0	MYB-related	239
T4-6342	0	0.630822	0	MYB-related	257
T5-29775	0	0	0	MYB-related	274
T7-9298	0	0	0	MYB-related	305
T2-31970	0	1.02534	0	MYB-related	316
T4-11242	0	0	0	MYB-related	342
T2-33685	0	0.767175	0	MYB-related	422
T5-13170	0	2.21726	0	MYB-related	438
T5-25323	0	3.67023	0	MYB-related	441
T5-16005	0.40956	0.363717	0	MYB-related	445
T5-14219	0	0	0	MYB-related	485
T5-1719	0	0.5392	0	MYB-related	600
T6-10335	1.51285	1.34351	3.84304	MYB-related	602
T4-4887	0	0.741916	1.92928	MYB-related	654
T7-10533	0.512238	0.682354	0.887196	MYB-related	710
T5-29941	0.997775	0.664569	7.20061	MYB-related	730
T5-10683	0	0	0.85238	MYB-related	740
T5-20446	0.225894	0.401218	0	MYB-related	806
T2-19545	4.39238	5.65606	1.01435	MYB-related	829
T7-32594	0	0	0	MYB-related	875
T7-18115	1.4367	3.46311	1.89589	MYB-related	887
T5-15468	0	0.523187	0	MYB-related	927
T5-20839	0.340214	1.05747	0.785668	MYB-related	1070
T6-15246	52.3818	76.5497	12.2498	MYB-related	1098
T7-8897	0.613821	2.04418	1.41752	MYB-related	1186
T5-12569	0.415803	1.23087	2.56061	MYB-related	1313
T7-27756	6.55788	20.3835	11.0427	MYB-related	1332
T7-28392	4.89634	7.36792	5.96772	MYB-related	1338
T7-17824	2.42945	1.40239	3.64677	MYB-related	1498
T6-22709	4.46114	4.71642	8.95315	MYB-related	1713
T5-19545	7.10767	4.39719	3.13525	MYB-related	2278
T7-29154	5.82139	5.87078	6.09516	MYB-related	3687
T7-3184	0	0	0	NAC	210
T2-6080	0	0	0	NAC	219
T2-34275	0	1.4748	0	NAC	220
T3-1284	0.804622	0	0	NAC	227
T6-9447	0	0	0	NAC	230
T2-4059	0	0	0	NAC	232
T6-2540	0	0	0	NAC	247
T5-2107	0	0	0	NAC	251
T5-17055	0	0	0	NAC	265
T2-17643	0	0	0	NAC	271
T3-2118	1.31771	0	0	NAC	277
T6-10864	0	0.562684	0	NAC	288
T4-5245	0	0	0	NAC	292
T4-5474	0	0.540101	0	NAC	300
T7-33223	0	0	2.10672	NAC	300
T7-15871	2.42459	0.538301	0	NAC	301
T2-33405	0	2.09728	0	NAC	309
T2-9542	0	0	0	NAC	309
T5-3771	0	1.0286	0	NAC	315
T7-8555	1.65816	0	1.27641	NAC	330
T4-1648	0	0	0	NAC	339
T2-9541	0	0.93347	0	NAC	347
T4-7920	2.03178	0	0	NAC	359
T6-2311	1.01025	0.448584	0	NAC	361
T4-30492	0.499573	1.33096	0	NAC	365
T4-9833	0	0	1.73052	NAC	365
T6-30374	0	0.443655	0	NAC	365
T2-5994	0	2.20615	0	NAC	367
T5-9130	0	0	0	NAC	368
T2-1610	0	1.2359	0	NAC	393
T4-30583	0	0.391018	0	NAC	414
T2-34303	1.23704	2.92953	0.952243	NAC	442
T2-6078	0	3.62086	0	NAC	447
T5-29756	0	0.351066	0	NAC	461
T2-24573	2.68547	12.2651	0	NAC	475
T7-8995	1.46945	0.652486	0	NAC	496
T3-10475	4.29554	0.635789	0.826652	NAC	509
T4-4870	2.11858	1.56787	0	NAC	516
T5-29782	0	1.55578	0	NAC	520
T7-8007	0.339896	1.50926	0.784933	NAC	536
T4-27341	0.328239	0	0	NAC	555
T2-4830	0.965546	3.42988	0	NAC	566
T7-13183	1.13476	7.05418	0	NAC	642
T5-10637	0.275522	0.489365	0	NAC	661
T2-18988	0	8.88311	0	NAC	710
T5-23536	0.248083	9.03288	0.286452	NAC	734
T5-20175	5.44297	4.39429	6.28481	NAC	736
T2-17731	3.20322	3.50115	2.84512	NAC	739
T3-11104	4.92105	2.28917	0.270579	NAC	777
T5-3576	0.460949	1.43274	0	NAC	790
T4-12014	1.29427	14.9422	1.74352	NAC	844
T3-16783	3.98506	3.35274	7.26539	NAC	868
T5-10428	0	1.41194	0	NAC	916
T2-12293	0.377271	2.17777	0.653433	NAC	965
T5-20022	0.625433	3.74913	1.44433	NAC	1164
T2-24572	2.49529	22.0214	1.80077	NAC	1167
T6-18955	2.06474	1.83363	2.0435	NAC	1234
T7-23164	4.94143	3.00914	1.95624	NAC	1289
T5-14809	4.76033	3.74435	4.39727	NAC	1338
T4-16459	3.30858	4.97241	8.52221	NAC	1430
T5-27632	7.50268	12.5353	4.40496	NAC	1431
T7-14092	10.776	20.7708	2.96927	NAC	1486
T6-22829	25.3304	30.8534	22.674	NAC	1566
T3-24528	30.7523	33.5966	50.382	NAC	1568
T7-26889	12.3135	9.47071	9.2671	NAC	1655
T6-18557	9.52066	13.2462	10.016	NAC	1720
T6-19775	5.52807	2.84223	5.93514	NAC	1876
T6-22503	2.11447	5.71874	2.21955	NAC	1893
T6-27321	8.20495	13.3022	24.7866	NAC	1907
T6-20861	4.5874	4.23688	9.9582	NAC	1983
T7-27230	62.7637	69.4146	29.3606	NAC	2032
T4-21322	19.0302	24.0984	76.5006	NAC	2065
T6-26294	73.0347	84.9073	80.0013	NAC	2329
T7-24063	2.10631	0.207838	1.171	NAC	2332
T5-27488	39.7114	43.5044	33.6376	NAC	2373
T5-27464	55.7253	67.0806	62.7726	NAC	2406
T7-25832	39.7175	35.2052	39.0117	NAC	2423
T7-27092	24.955	31.0511	15.0093	NAC	2617
T7-32035	7.79749	8.0616	6.04713	NAC	3126
T5-23308	5.39345	4.94101	7.21095	NF-X1	3204
T6-28064	18.4272	16.9234	20.3431	NF-X1	4047
T2-6713	3.54572	1.3495	0	NF-YA	360
T2-15269	0.519185	5.41759	3.1473	NF-YA	1402
T3-25412	16.8625	25.8828	20.0715	NF-YA	1748
T7-22642	4.63683	9.66794	3.02617	NF-YA	1805
T7-29782	7.50184	32.7777	15.5052	NF-YA	2425
T6-27918	12.738	16.7569	17.9385	NF-YA	3056
T5-560	0	0	0	NF-YB	371
T2-22597	4.19238	9.15267	2.4204	NF-YB	1042
T1-21630	45.0496	40.6716	17.7999	NF-YB	1216
T3-22077	29.361	20.0479	10.3945	NF-YB	1314
T6-23231	46.5551	34.2195	13.8951	NF-YB	1497
T6-23740	9.08315	19.0368	9.85871	NF-YC	1002
T4-22739	10.1981	11.0561	12.3871	NF-YC	1374
T6-26312	10.2471	9.02556	12.4139	NF-YC	2166
T3-7959	0	0	0	Nin-like	211
T2-10367	0	0	0	Nin-like	214
T5-1848	0	0	0	Nin-like	234
T6-8087	0	0	0	Nin-like	256
T5-118	1.0216	0.453625	0	Nin-like	357
T3-7960	3.92118	2.17642	1.13191	Nin-like	372
T3-20590	77.1933	55.9465	274.576	RAV	1756
T2-27642	10.4431	7.40235	12.3902	RAV	1899
T4-15998	31.2545	59.1825	30.4217	S1Fa	705
T2-11424	0	1.6203	0	SAP	300
T2-17271	0	3.12274	0	SAP	363
T7-6420	0	0	0	SBP	217
T3-5479	0	0	0	SBP	236
T3-977	0	0	0	SBP	262
T1-7930	0	0.44123	7.45794	SBP	367
T7-33213	0	0	0	SBP	373
T6-28891	0	0	2.20441	SBP	382
T4-29504	0.75298	0	2.1736	SBP	484
T5-8720	0.368853	0.655133	0	SBP	494
T4-10509	1.53383	6.50805	8.46176	SBP	1068
T7-21653	3.84791	1.76372	8.88609	SBP	1466
T7-22567	1.85682	3.29796	4.71681	SBP	1470
T7-16598	0.593875	1.79317	3.29149	SBP	1532
T7-21205	1.80715	6.5198	4.30373	SBP	1611
T2-26276	13.6971	10.6208	3.89488	SBP	1780
T1-20687	16.6981	8.14785	29.5568	SBP	1983
T7-27828	7.7812	3.0196	10.7967	SBP	2782
T7-32033	37.7163	37.1765	26.1299	SBP	3159
T7-32410	40.4461	22.6508	31.9227	SBP	3908
T7-29743	6.89334	18.0553	20.9063	SBP	4169
T7-32666	33.7347	28.3333	42.5575	SBP	5068
T6-28653	36.931	50.0376	36.6805	SBP	5565
T5-17016	1.6164	5.02414	2.61296	SRS	1126
T3-5323	0	0	0	TALE	202
T5-2791	0	0	0	TALE	202
T5-3285	0	0	0	TALE	231
T4-1403	0	3.65836	0	TALE	310
T2-32414	0	1.19093	0	TALE	679
T2-24453	0	38.4301	2.18434	TALE	770
T2-22115	0.696722	14.6434	0	TALE	784
T4-16196	1.08759	1.54536	2.5116	TALE	837
T7-17392	3.02318	1.07392	0.872692	TALE	1204
T2-23448	1.23118	11.699	0.568638	TALE	1478
T2-30187	0	14.6516	0.140073	TALE	1500
T7-25396	18.9931	33.1498	11.1825	TALE	1935
T4-21689	6.46913	1.02309	8.18595	TALE	2053
T2-28367	9.55586	60.1581	13.3223	TALE	2570
T7-30928	42.2499	19.4594	52.2743	TALE	2889
T2-27968	14.7323	9.36899	13.3348	TALE	2914
T6-28724	28.7395	2.49622	47.7565	TALE	3171
T7-31838	49.6556	21.2712	29.2222	TALE	3220
T3-25990	169.384	197.845	123.859	TALE	3839
T2-9790	0	0	0	TCP	289
T5-7928	0	0.541914	0	TCP	299
T6-13877	4.49616	7.54213	5.7684	TCP	365
T2-12083	0.972431	1.29538	2.80708	TCP	375
T2-33384	0.43818	1.1674	0	TCP	416
T5-21553	10.4408	9.65851	1.50696	TCP	419
T2-34378	0.780449	1.38618	0	TCP	467
T6-2509	7.08946	19.8321	2.04649	TCP	514
T7-23587	12.4022	31.8976	23.8052	TCP	1130
T2-26353	1.03153	8.89898	0	TCP	1235
T2-20165	46.8087	6.04644	120.708	TCP	1283
T5-20438	64.7046	7.34047	150.916	TCP	1409
T6-2486	3.00363	7.66885	9.24849	TCP	1454
T7-25154	33.488	113.054	22.319	TCP	1478
T4-21171	12.6019	10.8776	18.2228	TCP	1545
T2-25547	3.20255	23.197	0.346675	TCP	1818
T3-27495	67.8449	59.7283	58.0499	TCP	2164
T4-26311	33.1026	8.03268	41.9939	TCP	2896
T7-9461	0	0	0	Trihelix	216
T2-8050	0	0	0	Trihelix	219
T7-36936	0	0	0	Trihelix	324
T2-34243	0.467467	2.07571	0	Trihelix	390
T2-13085	1.75695	3.90073	4.05738	Trihelix	622
T2-16776	0.353439	4.55123	0	Trihelix	1030
T7-25012	15.2325	10.6354	14.7986	Trihelix	1732
T4-19354	16.5886	15.198	13.214	Trihelix	1733
T7-17946	5.75978	2.4662	3.91912	Trihelix	1769
T5-25397	0.915884	8.28156	1.05754	Trihelix	2185
T7-29985	54.3521	27.7909	51.8409	Trihelix	2982
T6-27543	46.5545	18.6021	53.5556	Trihelix	3161
T6-28171	46.0706	22.7503	43.2248	Trihelix	4402
T7-19418	10.5597	12.7565	10.3999	VOZ	2343
T6-22980	10.6876	24.9664	16.7225	VOZ	2349
T7-18298	3.61029	10.631	5.04629	Whirly	958
T7-23585	49.2811	26.4057	49.4327	Whirly	1322
T2-6026	0	0	0	WOX	205
T6-32889	0	0	0	WOX	334
T7-10418	1.09107	0	0	WOX	501
T2-23235	0.632503	35.8087	0	WOX	1151
T6-16188	10.5163	11.4146	4.04761	WOX	1246
T2-25818	11.9331	20.7132	4.22758	WOX	1342
T5-2802	0	0	0	WRKY	208
T6-30042	0	0	0	WRKY	208
T7-5764	0	0	0	WRKY	209
T3-10877	0	0	0	WRKY	210
T5-12149	0	0	0	WRKY	219
T5-13312	0	0	0	WRKY	220
T5-2264	0	0	0	WRKY	225
T5-6072	0	0	0	WRKY	225
T1-7421	0	0	2.76276	WRKY	229
T2-34117	0	1.38026	0	WRKY	235
T2-657	0	0.675692	0	WRKY	240
T5-2251	0	0	0	WRKY	247
T1-2932	0	0.651171	3.38661	WRKY	248
T4-5469	0	0	0	WRKY	255
T6-1353	0	0	0	WRKY	260
T6-22376	0	0	0	WRKY	263
T4-28891	0	0	0	WRKY	264
T7-35862	0	0	0	WRKY	264
T7-11228	0	0	0	WRKY	268
T6-29441	0.673498	0	0	WRKY	271
T3-23764	1.32733	0	0	WRKY	275
T7-4267	0	0	0	WRKY	275
T5-5647	0	0	0	WRKY	277
T5-2848	0	0	0	WRKY	280
T5-6222	0	0	1.48388	WRKY	284
T5-8467	0	0	0	WRKY	293
T5-11118	0	0	0	WRKY	298
T2-20172	0	0	0	WRKY	305
T6-29218	0	0.501523	0	WRKY	323
T2-13408	0	1.45487	0.630539	WRKY	333
T7-308	2.17128	0	0	WRKY	336
T7-35508	0	0	0	WRKY	341
T7-12351	0	0	0	WRKY	344
T5-30200	1.56313	0	0	WRKY	350
T5-16137	0	0	2.39282	WRKY	352
T1-2040	0	0.453625	1.76941	WRKY	357
T3-29293	3.99658	0	0	WRKY	365
T6-33460	0.483629	0.858991	0	WRKY	377
T5-13553	0	0	0	WRKY	378
T7-5593	0	0	0	WRKY	384
T7-16875	0.947107	0	2.18718	WRKY	385
T5-19405	0.923069	0	0	WRKY	395
T5-888	0.459203	1.22341	0	WRKY	397
T7-13162	0	0	0	WRKY	401
T5-7561	0	0	0	WRKY	404
T1-15895	0	0.769002	0	WRKY	421
T6-3839	0	0.378198	0	WRKY	428
T5-15776	0.410484	0.364538	0	WRKY	444
T5-6827	0	0	0	WRKY	458
T7-5592	0	1.0578	0	WRKY	459
T7-28690	14.1391	14.3004	4.98848	WRKY	464
T2-16910	0.391906	4.87255	0	WRKY	465
T5-6968	0	0	0	WRKY	474
T2-34054	0.333049	1.47885	0	WRKY	547
T1-17415	1.86189	1.92907	12.1825	WRKY	587
T5-13206	0.308734	0	0	WRKY	590
T2-32159	0	3.83197	0	WRKY	591
T7-10452	0.600147	1.33243	1.38594	WRKY	607
T2-20175	0	2.31067	0	WRKY	630
T5-6630	0	0	0	WRKY	636
T2-16070	0.285919	1.77741	0	WRKY	637
T4-16852	2.1876	1.6999	0.631488	WRKY	666
T5-7823	0.771618	0	0.89096	WRKY	708
T7-11345	0.255759	0	4.13442	WRKY	712
T5-10576	0.972431	0	0	WRKY	749
T3-5875	5.82261	4.77311	3.87875	WRKY	813
T7-34925	0	0.195037	0.76076	WRKY	829
T5-16581	3.5697	6.71322	1.69721	WRKY	867
T6-4279	1.45642	0.739086	0.96096	WRKY	875
T2-18202	0.189224	16.8044	1.31094	WRKY	962
T2-17046	1.27546	7.60526	1.68312	WRKY	999
T7-30428	12.2592	14.3648	8.65044	WRKY	1069
T7-10451	0	1.63723	0	WRKY	1086
T5-16285	2.99744	19.6687	0	WRKY	1093
T6-25748	1.1646	1.32975	9.6052	WRKY	1094
T5-19235	2.98923	9.14375	6.1361	WRKY	1096
T7-13588	2.30391	1.02302	3.42032	WRKY	1106
T7-28760	1.2806	2.55883	2.03316	WRKY	1137
T5-20343	0	2.92858	0	WRKY	1159
T5-22020	5.71159	19.7408	1.60418	WRKY	1179
T5-24242	3.05365	1.22033	4.23113	WRKY	1192
T2-19956	12.3852	15.3985	0.504735	WRKY	1249
T5-22840	1.56886	15.7057	0.988092	WRKY	1276
T6-21377	15.3761	25.7301	10.7112	WRKY	1432
T6-21422	2.12027	3.54437	3.88833	WRKY	1459
T5-19187	2.03112	4.77468	2.06935	WRKY	1523
T4-20394	21.4686	22.8787	12.3275	WRKY	1568
T5-21455	7.9257	38.5634	11.3427	WRKY	1630
T5-24422	1.89305	2.76897	0.257158	WRKY	1634
T2-25778	20.2295	52.2267	31.2721	WRKY	1646
T5-23175	0.218958	0.388899	0.126412	WRKY	1662
T6-27816	1.42323	3.69454	6.32058	WRKY	1662
T7-24926	0.976492	2.69793	5.88817	WRKY	1677
T2-26964	1.17457	12.9913	0.61647	WRKY	1704
T7-23165	0	0.361074	3.63838	WRKY	1790
T2-26372	17.0263	30.0652	20.3455	WRKY	1838
T7-26878	20.0097	13.5225	13.4119	WRKY	1864
T5-20325	2.22115	2.48711	1.11508	WRKY	1884
T4-24323	10.7022	27.3558	8.38159	WRKY	1955
T6-21308	13.1133	6.27068	9.21198	WRKY	1984
T7-29424	9.35766	16.141	48.6224	WRKY	2022
T7-18976	0.269399	1.91396	0.103689	WRKY	2026
T6-28143	0.876782	4.1268	9.11151	WRKY	2075
T5-24566	3.12776	2.54619	2.20704	WRKY	2094
T2-21870	11.9325	21.4922	67.2407	WRKY	2165
T7-28057	10.0721	20.3163	13.2527	WRKY	2330
T7-28588	3.782	10.5558	10.6054	WRKY	2357
T5-22768	5.85887	7.41438	6.34222	WRKY	2484
T5-27726	14.2554	20.5957	77.0598	WRKY	2565
T5-24339	15.4597	21.5664	14.5037	WRKY	2824
T7-24676	2.96451	4.5932	4.8068	WRKY	2884
T7-31596	21.0828	30.0032	20.1603	WRKY	4167
T7-28756	31.88	18.155	72.4659	YABBY	1273
T7-31511	28.2711	6.43438	41.0097	YABBY	1281
T7-26237	55.4512	13.3663	78.764	YABBY	2067
T3-11155	0	0	0	ZF-HD	235
T6-12365	0	0.543739	0	ZF-HD	298
T5-5430	0	0.33998	0	ZF-HD	476
T6-20369	4.95296	1.8851	4.90202	ZF-HD	515
T5-12568	0	13.5729	0	ZF-HD	584
T1-7643	3.49185	2.38538	8.68412	ZF-HD	678
T5-12016	10.3532	3.06478	3.06525	ZF-HD	686
T4-16426	7.99504	4.9852	7.66026	ZF-HD	1070
T4-26448	19.4679	12.8065	43.2927	ZF-HD	1262
T5-17707	2.4284	6.85034	0.329882	ZF-HD	1274
T4-26460	332.915	90.5199	113.072	ZF-HD	4090
