# Supplementary material for: Global transcriptomics identification and analysis of transcriptional factors in different tissues of the paper mulberry
Source: BMC Plant Biol. 2014 Aug 20;14:194. doi: 10.1186/s12870-014-0194-6 (PMC4205299; doi:10.1186/s12870-014-0194-6)
Supplement: Additional file 3: Table S5. — The expression profile of the TFs with differential expression among root, shoot and leaf. [file 12870_2014_194_MOESM3_ESM.xlsx]

## Sheet: Sheet1
ID	Root	Shoot	Leaf	FAMILY	LENGTH
T2-24317	31	25	12	Alfin-like	1153
T2-30317	3	10	9	Alfin-like	392
T2-30318	18	18	8	Alfin-like	853
T3-26880	55	85	42	Alfin-like	1409
T5-17570	0	1	3	Alfin-like	1533
T6-18905	0	1	2	Alfin-like	1274
T6-20638	95	141	55	Alfin-like	901
T6-23594	3	11	4	Alfin-like	2394
T7-28045	10	8	18	Alfin-like	2029
T2-14909	5	7	1	AP2	1768
T2-27961	1	6	2	AP2	1051
T6-15399	4	11	5	AP2	1591
T6-19496	15	13	6	AP2	1802
T7-14945	0	0	5	AP2	730
T7-23473	4	14	5	AP2	2073
T7-28020	15	21	7	AP2	3388
T7-31904	24	10	27	AP2	4378
T7-3946	0	3	0	AP2	522
T1-26719	1	0	5	ARF	424
T1-4997	0	2	8	ARF	443
T2-6319	3	2	1	ARF	988
T3-26042	64	92	37	ARF	4347
T3-4950	3	0	1	ARF	373
T4-18941	17	23	10	ARF	1830
T4-25509	23	65	27	ARF	3198
T5-27643	5	18	5	ARF	4195
T6-6736	5	1	5	ARF	744
T7-18833	5	1	10	ARF	892
T2-18298	1	5	1	ARR-B	724
T2-27498	2	9	1	ARR-B	1130
T3-14492	8	6	4	ARR-B	1211
T3-14633	11	1	1	ARR-B	985
T3-26505	169	64	71	ARR-B	5081
T4-18275	18	5	11	ARR-B	1328
T4-26928	46	19	56	ARR-B	3088
T5-17661	1	3	6	ARR-B	879
T5-19756	1	8	1	ARR-B	1027
T6-12899	1	0	3	ARR-B	519
T6-24619	27	41	14	ARR-B	2393
T7-12458	3	0	4	ARR-B	603
T7-22112	8	2	12	ARR-B	1291
T7-29075	94	35	56	ARR-B	2897
T7-31143	2	7	1	ARR-B	2910
T7-31973	61	26	44	ARR-B	4455
T7-32192	141	47	51	ARR-B	3686
T7-32638	18	14	9	ARR-B	4419
T2-12719	4	1	0	B3	399
T2-1721	0	2	0	B3	291
T2-17367	4	5	0	B3	537
T2-23467	14	11	6	B3	1803
T2-28608	5	10	6	B3	1152
T2-31776	0	3	0	B3	371
T2-33170	0	2	0	B3	402
T2-9533	2	7	0	B3	982
T3-10186	5	1	0	B3	426
T3-13799	10	6	4	B3	2083
T3-18569	11	1	3	B3	1659
T4-10088	4	2	5	B3	727
T4-15818	7	3	4	B3	1064
T4-2460	2	0	2	B3	437
T4-3409	0	0	4	B3	398
T5-12497	3	2	0	B3	352
T5-23192	14	9	7	B3	1568
T5-493	3	2	5	B3	388
T6-28588	11	0	18	B3	636
T6-5762	1	2	3	B3	448
T7-20632	0	0	5	B3	1313
T7-23435	8	0	10	B3	1702
T7-23739	3	1	7	B3	1418
T7-28592	15	11	5	B3	2019
T4-12476	12	8	3	BBR-BPC	1533
T6-21779	81	182	89	BBR-BPC	2037
T2-25947	16	17	6	BES1	468
T6-17319	7	18	16	BES1	1284
T6-17527	6	13	11	BES1	1324
T6-21620	28	63	39	BES1	1568
T7-23700	4	18	0	BES1	466
T1-16102	3	13	4	bHLH	540
T1-18199	15	4	17	bHLH	510
T1-24208	31	12	36	bHLH	2589
T1-25373	42	12	44	bHLH	2902
T1-27033	1	0	3	bHLH	306
T1-6463	0	0	7	bHLH	307
T2-11081	0	2	0	bHLH	393
T2-14270	2	7	1	bHLH	776
T2-14792	2	5	5	bHLH	787
T2-15960	0	2	0	bHLH	306
T2-18058	0	7	5	bHLH	1292
T2-19685	11	82	7	bHLH	1185
T2-20835	1	4	0	bHLH	1263
T2-20961	5	10	9	bHLH	1464
T2-26454	29	59	20	bHLH	1277
T2-28609	9	24	17	bHLH	1719
T2-29621	37	31	76	bHLH	2471
T2-5550	0	5	0	bHLH	745
T3-12263	3	3	0	bHLH	1016
T3-16626	60	0	30	bHLH	1256
T3-697	3	1	0	bHLH	350
T4-13129	10	4	1	bHLH	443
T4-13294	4	5	0	bHLH	873
T4-14909	16	5	14	bHLH	837
T4-16670	11	29	6	bHLH	1065
T4-17768	9	10	3	bHLH	1301
T4-18787	2	6	1	bHLH	1109
T4-20918	50	6	31	bHLH	2283
T4-21597	109	36	96	bHLH	1921
T4-21765	11	2	28	bHLH	1512
T4-22254	16	5	31	bHLH	1898
T4-22383	11	2	7	bHLH	1598
T4-23112	22	8	24	bHLH	1823
T4-27902	4	2	0	bHLH	352
T4-28712	1	0	5	bHLH	554
T4-5319	0	4	3	bHLH	583
T4-9466	1	4	2	bHLH	769
T5-10796	1	3	1	bHLH	1108
T5-12913	0	1	2	bHLH	646
T5-16512	1	2	0	bHLH	1045
T5-20555	1	3	3	bHLH	1324
T5-21198	7	6	0	bHLH	1059
T5-22146	3	12	8	bHLH	1620
T5-23896	1	3	3	bHLH	2112
T5-24026	0	7	0	bHLH	1298
T5-28463	6	2	1	bHLH	1083
T6-10687	4	1	1	bHLH	714
T6-13938	3	1	1	bHLH	735
T6-13940	2	2	7	bHLH	1175
T6-22390	12	5	14	bHLH	1513
T6-22552	6	12	9	bHLH	1624
T6-23066	13	0	9	bHLH	1514
T6-24586	16	8	21	bHLH	2884
T6-26139	44	100	48	bHLH	2783
T6-26981	25	8	36	bHLH	3047
T6-27040	22	16	37	bHLH	3762
T6-28276	94	38	87	bHLH	1572
T6-33349	1	1	4	bHLH	293
T6-5905	17	13	2	bHLH	731
T7-23484	21	2	27	bHLH	506
T7-26848	8	8	14	bHLH	1958
T7-28328	19	5	18	bHLH	2179
T7-28894	2	5	7	bHLH	2111
T7-32191	16	2	18	bHLH	3786
T7-34515	2	1	0	bHLH	266
T7-372	0	0	2	bHLH	298
T7-6108	3	0	0	bHLH	337
T2-19004	7	16	7	bZIP	1398
T2-26834	6	26	10	bZIP	1517
T2-6307	1	3	0	bZIP	730
T3-15518	19	44	28	bZIP	1458
T3-21937	22	3	26	bZIP	2061
T3-8913	4	3	0	bZIP	517
T5-23403	0	10	1	bZIP	2330
T5-23867	4	12	5	bZIP	1813
T6-22936	10	4	5	bZIP	1628
T6-23668	6	0	19	bZIP	1901
T7-16635	5	1	3	bZIP	697
T1-25104	21	5	33	C2H2	1837
T2-10490	2	5	0	C2H2	513
T2-11281	0	2	0	C2H2	526
T2-16292	8	9	2	C2H2	872
T2-17967	0	9	0	C2H2	919
T2-21078	3	9	2	C2H2	923
T2-24358	1	14	0	C2H2	887
T2-29243	0	20	1	C2H2	517
T2-30341	18	43	29	C2H2	2540
T3-11805	5	13	3	C2H2	976
T3-14942	14	2	2	C2H2	770
T3-2592	3	5	0	C2H2	303
T4-22521	15	2	16	C2H2	1018
T5-15021	0	2	2	C2H2	596
T5-16349	2	0	3	C2H2	820
T5-20700	8	27	6	C2H2	1448
T6-11994	5	14	0	C2H2	698
T6-13622	3	1	4	C2H2	412
T6-19850	18	16	8	C2H2	1241
T6-20011	3	2	6	C2H2	2281
T6-20789	2	8	30	C2H2	1567
T6-22622	2	12	52	C2H2	1453
T6-23080	28	14	28	C2H2	1459
T6-24254	6	2	18	C2H2	1012
T6-24255	15	3	32	C2H2	2163
T6-24902	3	1	25	C2H2	946
T6-24996	9	26	8	C2H2	1482
T6-27415	41	3	57	C2H2	2626
T6-30706	0	0	2	C2H2	1049
T7-18263	4	10	3	C2H2	1068
T7-20071	1	23	3	C2H2	553
T7-21367	42	25	19	C2H2	1541
T7-22142	1	4	5	C2H2	1526
T7-24826	12	43	18	C2H2	1233
T7-29384	53	119	147	C2H2	2927
T2-5027	0	2	0	C3H	468
T2-18580	2	11	1	C3H	1408
T2-19057	1	14	1	C3H	1275
T2-28120	37	68	30	C3H	2029
T2-5223	0	2	0	C3H	405
T2-7544	2	2	0	C3H	408
T3-19520	21	10	8	C3H	1562
T3-25499	39	19	34	C3H	2596
T3-5941	2	0	0	C3H	339
T4-10486	4	2	0	C3H	1187
T4-21221	58	149	26	C3H	1408
T4-5932	2	3	0	C3H	459
T5-20887	3	6	12	C3H	2086
T5-21706	1	4	0	C3H	1020
T5-22043	34	20	17	C3H	1502
T6-17811	11	7	1	C3H	1388
T6-22311	24	12	9	C3H	2267
T7-15716	4	4	2	C3H	1730
T7-20760	8	4	13	C3H	2157
T7-21215	5	3	2	C3H	2167
T7-26131	15	2	17	C3H	2335
T7-26658	130	204	83	C3H	1811
T7-28027	10	4	12	C3H	2699
T7-28298	31	15	29	C3H	2052
T7-30457	24	8	15	C3H	2269
T7-30573	29	16	41	C3H	1508
T7-31374	43	81	699	C3H	4147
T7-32983	20	5	20	C3H	7065
T7-28477	17	9	11	CAMTA	3681
T2-16704	1	4	0	CO-like	652
T2-2084	0	3	0	CO-like	321
T2-33105	2	2	0	CO-like	546
T3-21505	72	26	121	CO-like	1758
T4-12673	15	10	134	CO-like	791
T4-26422	178	11	126	CO-like	2650
T6-15311	3	4	8	CO-like	850
T6-15575	43	2	1	CO-like	1149
T6-24448	45	5	13	CO-like	1965
T7-23977	72	34	50	CO-like	1654
T7-27507	13	28	4	CO-like	2510
T7-29371	7	11	63	CO-like	1798
T7-9455	3	1	0	CO-like	362
T3-5870	5	1	0	CPP	268
T6-19076	6	3	6	CPP	2123
T7-10124	1	1	3	CPP	886
T1-18056	11	19	31	DBB	1160
T2-23967	22	17	5	DBB	1523
T6-22967	7	5	29	DBB	2529
T1-11010	2	5	5	Dof	293
T2-15765	1	4	1	Dof	844
T2-15818	0	5	0	Dof	469
T2-19780	0	7	0	Dof	380
T2-27365	6	36	5	Dof	1904
T2-28048	4	28	9	Dof	1141
T2-30922	3	11	8	Dof	552
T3-15809	6	14	3	Dof	1128
T5-12425	1	5	0	Dof	430
T6-12131	0	2	5	Dof	383
T6-15814	1	6	1	Dof	583
T6-16882	11	9	4	Dof	1775
T6-22956	43	18	47	Dof	1692
T6-3774	3	1	0	Dof	264
T7-17780	1	34	6	Dof	762
T7-18468	2	32	2	Dof	538
T7-24788	6	23	9	Dof	1483
T7-26471	9	60	15	Dof	1877
T7-6459	3	16	0	Dof	663
T7-8890	3	1	3	Dof	1093
T7-32176	95	183	74	EIL	3515
T1-16428	15	6	43	ERF	759
T2-13332	1	3	0	ERF	596
T2-13764	0	3	0	ERF	839
T2-15084	0	2	0	ERF	805
T2-16369	3	4	2	ERF	1515
T2-16589	3	5	2	ERF	1124
T2-19028	4	45	5	ERF	922
T2-22836	1	3	1	ERF	476
T2-26719	4	17	4	ERF	1151
T2-27686	3	14	0	ERF	958
T2-27896	18	80	271	ERF	1684
T2-5095	2	3	0	ERF	562
T3-16094	15	19	3	ERF	989
T3-18861	35	12	37	ERF	1210
T3-18976	39	97	15	ERF	1776
T4-12903	1	0	5	ERF	372
T4-19697	15	67	67	ERF	1126
T4-30046	3	0	0	ERF	434
T4-3383	0	1	4	ERF	599
T4-4231	4	1	4	ERF	967
T5-18271	5	6	2	ERF	839
T5-18738	19	56	20	ERF	1388
T5-20061	1	9	2	ERF	1103
T5-25730	0	3	0	ERF	737
T5-27219	0	6	2	ERF	847
T5-5529	0	0	5	ERF	366
T6-12420	3	1	0	ERF	801
T6-12546	13	22	2	ERF	784
T6-19812	0	3	42	ERF	1268
T6-23094	45	21	80	ERF	2625
T6-23447	155	328	151	ERF	1964
T6-24086	5	11	19	ERF	1743
T6-30649	0	0	3	ERF	659
T6-9795	0	3	1	ERF	378
T7-14385	2	0	0	ERF	263
T7-15717	3	0	1	ERF	431
T7-17634	29	2	31	ERF	935
T7-21567	0	2	1	ERF	834
T7-21858	7	51	3	ERF	1397
T7-22169	0	6	1	ERF	820
T7-22479	10	33	71	ERF	1334
T7-22531	19	29	8	ERF	1177
T7-23287	9	2	12	ERF	727
T7-25274	5	42	23	ERF	1465
T7-28635	5	6	56	ERF	2785
T7-31661	49	25	76	ERF	2426
T7-7363	0	0	4	ERF	405
T1-8827	2	0	5	FAR1	334
T3-14964	10	2	3	FAR1	753
T3-17441	10	3	1	FAR1	1190
T3-20102	7	3	3	FAR1	2500
T3-8039	3	1	0	FAR1	434
T3-9922	7	5	1	FAR1	777
T4-11173	4	0	0	FAR1	590
T4-19671	6	11	4	FAR1	1345
T4-3252	3	0	0	FAR1	628
T4-7245	3	2	1	FAR1	1112
T6-14089	3	1	4	FAR1	1440
T6-14261	4	2	0	FAR1	1747
T6-18785	11	11	5	FAR1	2027
T6-24715	6	3	7	FAR1	3454
T7-18826	5	2	5	FAR1	1150
T7-20226	5	5	2	FAR1	2907
T7-26459	5	3	10	FAR1	3433
T7-27789	7	1	6	FAR1	812
T7-9044	7	3	2	FAR1	876
T1-22614	97	10	183	G2-like	2181
T2-19356	2	7	1	G2-like	1678
T2-22354	6	8	1	G2-like	1478
T2-25769	30	20	11	G2-like	1548
T4-19707	90	174	62	G2-like	1553
T4-25941	25	16	37	G2-like	2957
T5-405	1	3	1	G2-like	621
T6-12680	25	3	8	G2-like	483
T6-15105	2	2	5	G2-like	1124
T6-15328	10	16	5	G2-like	1377
T6-16793	0	8	2	G2-like	1208
T6-19395	5	4	13	G2-like	1303
T6-23042	11	22	103	G2-like	1649
T6-6122	1	3	0	G2-like	644
T7-14939	1	9	2	G2-like	646
T7-26527	13	31	27	G2-like	1593
T2-14760	0	4	4	GATA	515
T2-14906	5	3	0	GATA	756
T2-20129	17	28	11	GATA	1015
T2-25377	17	42	46	GATA	1395
T3-23795	58	4	50	GATA	1790
T4-18826	10	27	8	GATA	1395
T5-16904	0	3	0	GATA	1325
T6-23283	42	20	78	GATA	2135
T7-24664	17	1	10	GATA	1274
T7-26130	41	20	26	GATA	2648
T1-24431	16	14	31	GRAS	2551
T2-24000	3	10	4	GRAS	1874
T2-26976	15	17	9	GRAS	2328
T3-22156	13	37	5	GRAS	2014
T3-25273	14	17	8	GRAS	2965
T4-16467	3	1	10	GRAS	1607
T4-19813	2	2	10	GRAS	2106
T5-26651	15	24	40	GRAS	2604
T5-26659	14	12	43	GRAS	2409
T6-17097	32	0	10	GRAS	2135
T6-20691	6	33	9	GRAS	2265
T6-25300	10	13	31	GRAS	2777
T6-25431	19	37	25	GRAS	2922
T7-25900	20	34	16	GRAS	2477
T1-13057	7	2	11	GRF	1062
T4-16953	1	7	3	GRF	1381
T4-17422	6	15	13	GRF	1369
T6-13927	6	13	10	GRF	1770
T6-17284	23	32	14	GRF	1458
T7-20097	4	6	1	GRF	814
T7-24042	1	5	6	GRF	1027
T7-26340	37	19	11	GRF	1262
T1-22664	9	21	24	HD-ZIP	2678
T2-19962	3	11	1	HD-ZIP	857
T2-21583	0	7	0	HD-ZIP	921
T2-22682	12	51	12	HD-ZIP	1130
T2-25813	47	41	14	HD-ZIP	1317
T2-26294	3	11	5	HD-ZIP	2537
T2-27139	1	8	2	HD-ZIP	454
T2-28861	15	89	21	HD-ZIP	3444
T2-5842	1	4	0	HD-ZIP	483
T3-16081	17	24	3	HD-ZIP	1048
T4-10545	31	13	13	HD-ZIP	726
T4-26884	29	11	46	HD-ZIP	3009
T5-25108	54	47	26	HD-ZIP	2067
T6-13505	4	3	7	HD-ZIP	731
T6-17830	13	58	18	HD-ZIP	1400
T6-9136	1	4	0	HD-ZIP	560
T7-17423	3	2	5	HD-ZIP	2538
T7-20986	4	5	8	HD-ZIP	2104
T7-25331	1	3	2	HD-ZIP	1604
T7-25332	5	7	14	HD-ZIP	1741
T7-29884	26	27	68	HD-ZIP	2518
T7-31556	87	34	95	HD-ZIP	4112
T3-10851	5	1	4	HRT	653
T2-18002	2	4	1	HSF	1268
T2-29557	17	18	1	HSF	1521
T2-31116	14	23	2	HSF	974
T3-11557	4	1	3	HSF	1391
T4-23436	25	3	7	HSF	2468
T4-26490	65	38	32	HSF	1315
T4-28054	0	3	0	HSF	308
T4-6863	4	5	0	HSF	751
T5-13372	0	4	0	HSF	774
T5-17589	2	13	11	HSF	1031
T5-19738	3	29	1	HSF	1026
T6-23877	2	10	7	HSF	586
T7-15320	2	3	0	HSF	456
T7-27242	1	9	9	HSF	437
T7-29187	23	11	19	HSF	4053
T3-2005	3	0	4	HTH	328
T2-13276	0	4	0	LBD	625
T2-15859	1	5	0	LBD	502
T2-20928	1	7	2	LBD	801
T2-23889	0	13	0	LBD	989
T4-11763	1	5	1	LBD	1034
T4-20353	6	34	10	LBD	985
T4-27244	4	0	0	LBD	385
T5-17718	0	4	0	LBD	641
T5-25115	1	4	2	LBD	1335
T5-5368	2	1	4	LBD	423
T5-5929	1	7	1	LBD	727
T5-9979	0	5	0	LBD	469
T7-22341	7	18	3	LBD	1196
T7-29380	51	209	63	LBD	1549
T2-14674	0	2	0	LFY	357
T4-26619	53	11	32	MADS-box	4119
T2-15477	3	5	2	MADS-box	919
T3-8588	3	1	0	MADS-box	680
T4-13502	5	0	2	MADS-box	548
T2-10599	1	3	0	MYB	443
T2-10611	2	7	0	MYB	463
T2-12734	4	4	0	MYB	453
T2-1454	0	3	0	MYB	315
T2-19544	0	5	2	MYB	486
T2-19849	0	11	0	MYB	1272
T2-21017	1	12	1	MYB	1631
T2-22108	2	6	2	MYB	1169
T2-23277	3	26	3	MYB	1156
T2-25715	1	10	0	MYB	1301
T2-29643	1	10	0	MYB	1072
T2-30824	0	14	0	MYB	364
T2-31678	1	3	0	MYB	328
T2-4382	0	3	0	MYB	381
T2-5668	0	2	0	MYB	983
T2-5720	1	3	1	MYB	397
T2-5721	1	3	0	MYB	414
T2-7279	3	5	0	MYB	1327
T3-25552	10	17	7	MYB	2052
T3-29778	3	0	1	MYB	332
T3-9632	2	0	4	MYB	332
T4-13287	3	6	3	MYB	1393
T4-19733	34	11	3	MYB	1317
T4-20460	123	154	77	MYB	1639
T4-23964	11	8	4	MYB	1612
T5-10767	0	2	0	MYB	1035
T5-18666	0	1	10	MYB	1263
T5-23458	30	105	82	MYB	1326
T5-23923	2	2	0	MYB	768
T5-25222	15	35	10	MYB	2054
T5-25322	0	7	0	MYB	769
T5-5735	0	2	1	MYB	372
T6-10697	3	32	2	MYB	922
T6-21085	12	8	41	MYB	1537
T6-22794	5	3	28	MYB	2183
T6-5379	0	0	4	MYB	648
T7-17782	4	0	2	MYB	1219
T7-20615	4	9	4	MYB	1044
T7-29280	43	15	21	MYB	1885
T7-30097	32	17	56	MYB	2287
T7-30485	8	3	10	MYB	4370
T7-31338	7	4	10	MYB	4443
T7-34944	3	0	1	MYB	444
T7-4057	1	2	5	MYB	941
T2-19545	4	6	1	MYB-related	829
T5-12569	0	1	3	MYB-related	1313
T5-13170	0	2	0	MYB-related	438
T5-19545	7	4	3	MYB-related	2278
T5-25323	0	4	0	MYB-related	441
T5-29941	1	1	7	MYB-related	730
T6-10335	2	1	4	MYB-related	602
T6-15246	52	77	12	MYB-related	1098
T7-17824	2	1	4	MYB-related	1498
T7-18115	1	3	2	MYB-related	887
T7-27756	7	20	11	MYB-related	1332
T2-12293	0	2	1	NAC	965
T2-18988	0	9	0	NAC	710
T2-24572	2	22	2	NAC	1167
T2-24573	3	12	0	NAC	475
T2-33405	0	2	0	NAC	309
T2-34303	1	3	1	NAC	442
T2-4830	1	3	0	NAC	566
T2-5994	0	2	0	NAC	367
T2-6078	0	4	0	NAC	447
T3-10475	4	1	1	NAC	509
T3-11104	5	2	0	NAC	777
T3-16783	4	3	7	NAC	868
T4-12014	1	15	2	NAC	844
T4-21322	19	24	77	NAC	2065
T4-4870	2	2	0	NAC	516
T4-7920	2	0	0	NAC	359
T5-20022	1	4	1	NAC	1164
T5-23536	0	9	0	NAC	734
T5-27632	8	13	4	NAC	1431
T6-20861	5	4	10	NAC	1983
T6-22503	2	6	2	NAC	1893
T6-27321	8	13	25	NAC	1907
T7-13183	1	7	0	NAC	642
T7-14092	11	21	3	NAC	1486
T7-15871	2	1	0	NAC	301
T7-23164	5	3	2	NAC	1289
T7-27092	25	31	15	NAC	2617
T7-27230	63	69	29	NAC	2032
T7-33223	0	0	2	NAC	300
T2-15269	1	5	3	NF-YA	1402
T2-6713	4	1	0	NF-YA	360
T7-22642	5	10	3	NF-YA	1805
T7-29782	8	33	16	NF-YA	2425
T1-21630	45	41	18	NF-YB	1216
T2-22597	4	9	2	NF-YB	1042
T3-22077	29	20	10	NF-YB	1314
T6-23231	47	34	14	NF-YB	1497
T6-23740	9	19	10	NF-YC	1002
T3-7960	4	2	1	Nin-like	372
T3-20590	77	56	275	RAV	1756
T2-17271	0	3	0	SAP	363
T1-20687	17	8	30	SBP	1983
T1-7930	0	0	7	SBP	367
T2-26276	14	11	4	SBP	1780
T4-10509	2	7	8	SBP	1068
T4-29504	1	0	2	SBP	484
T6-28891	0	0	2	SBP	382
T7-16598	1	2	3	SBP	1532
T7-21205	2	7	4	SBP	1611
T7-21653	4	2	9	SBP	1466
T7-22567	2	3	5	SBP	1470
T7-27828	8	3	11	SBP	2782
T7-29743	7	18	21	SBP	4169
T5-17016	2	5	3	SRS	1126
T2-22115	1	15	0	TALE	784
T2-23448	1	12	1	TALE	1478
T2-24453	0	38	2	TALE	770
T2-28367	10	60	13	TALE	2570
T2-30187	0	15	0	TALE	1500
T4-1403	0	4	0	TALE	310
T4-16196	1	2	3	TALE	837
T4-21689	6	1	8	TALE	2053
T6-28724	29	2	48	TALE	3171
T7-17392	3	1	1	TALE	1204
T7-25396	19	33	11	TALE	1935
T7-30928	42	19	52	TALE	2889
T7-31838	50	21	29	TALE	3220
T2-12083	1	1	3	TCP	375
T2-20165	47	6	121	TCP	1283
T2-25547	3	23	0	TCP	1818
T2-26353	1	9	0	TCP	1235
T4-26311	33	8	42	TCP	2896
T5-20438	65	7	151	TCP	1409
T5-21553	10	10	2	TCP	419
T6-2486	3	8	9	TCP	1454
T6-2509	7	20	2	TCP	514
T7-23587	12	32	24	TCP	1130
T7-25154	33	113	22	TCP	1478
T2-13085	2	4	4	Trihelix	622
T2-16776	0	5	0	Trihelix	1030
T2-34243	0	2	0	Trihelix	390
T5-25397	1	8	1	Trihelix	2185
T6-27543	47	19	54	Trihelix	3161
T6-28171	46	23	43	Trihelix	4402
T7-17946	6	2	4	Trihelix	1769
T6-22980	11	25	17	VOZ	2349
T7-18298	4	11	5	Whirly	958
T2-23235	1	36	0	WOX	1151
T2-25818	12	21	4	WOX	1342
T6-16188	11	11	4	WOX	1246
T1-17415	2	2	12	WRKY	587
T1-2932	0	1	3	WRKY	248
T1-7421	0	0	3	WRKY	229
T2-16910	0	5	0	WRKY	465
T2-17046	1	8	2	WRKY	999
T2-18202	0	17	1	WRKY	962
T2-19956	12	15	1	WRKY	1249
T2-20175	0	2	0	WRKY	630
T2-21870	12	21	67	WRKY	2165
T2-25778	20	52	31	WRKY	1646
T2-26964	1	13	1	WRKY	1704
T2-32159	0	4	0	WRKY	591
T3-29293	4	0	0	WRKY	365
T4-24323	11	27	8	WRKY	1955
T5-16137	0	0	2	WRKY	352
T5-16285	3	20	0	WRKY	1093
T5-16581	4	7	2	WRKY	867
T5-19187	2	5	2	WRKY	1523
T5-19235	3	9	6	WRKY	1096
T5-20343	0	3	0	WRKY	1159
T5-21455	8	39	11	WRKY	1630
T5-22020	6	20	2	WRKY	1179
T5-22840	2	16	1	WRKY	1276
T5-24242	3	1	4	WRKY	1192
T5-24422	2	3	0	WRKY	1634
T5-27726	14	21	77	WRKY	2565
T6-21308	13	6	9	WRKY	1984
T6-21377	15	26	11	WRKY	1432
T6-25748	1	1	10	WRKY	1094
T6-27816	1	4	6	WRKY	1662
T6-28143	1	4	9	WRKY	2075
T7-11345	0	0	4	WRKY	712
T7-13588	2	1	3	WRKY	1106
T7-16875	1	0	2	WRKY	385
T7-23165	0	0	4	WRKY	1790
T7-24926	1	3	6	WRKY	1677
T7-28057	10	20	13	WRKY	2330
T7-28588	4	11	11	WRKY	2357
T7-28690	14	14	5	WRKY	464
T7-29424	9	16	49	WRKY	2022
T7-308	2	0	0	WRKY	336
T7-26237	55	13	79	YABBY	2067
T7-28756	32	18	72	YABBY	1273
T7-31511	28	6	41	YABBY	1281
T1-7643	3	2	9	ZF-HD	678
T4-26448	19	13	43	ZF-HD	1262
T4-26460	333	91	113	ZF-HD	4090
T5-12016	10	3	3	ZF-HD	686
T5-12568	0	14	0	ZF-HD	584
T5-17707	2	7	0	ZF-HD	1274
T6-20369	5	2	5	ZF-HD	515
