# Supplementary material for: Global transcriptomics identification and analysis of transcriptional factors in different tissues of the paper mulberry
Source: BMC Plant Biol. 2014 Aug 20;14:194. doi: 10.1186/s12870-014-0194-6 (PMC4205299; doi:10.1186/s12870-014-0194-6)
Supplement: Additional file 6: Table S1. — The accession number and the sequence information of the TFs from the selected species. TFs of CAMTA, VOZ and Whirly families of Amborella trichopoda, Arabidopsis thaliana, Brachypodium distachyon, Cannabis sativa, Citrullus lanatus, Fragaria vesca, Linum usitatissimum, Nelumbo nucifera, Oryza sativa subsp. Japonica, Prunus persica, Sorghum bicolor and Vitis vinifera were downloaded from Plant Transcription Factor Database (http://planttfdb.cbi.pku.edu.cn/index.php). The TFs of Morus notabilis were searched from the Morus Genome Database (http://morus.swu.edu.cn/morusdb/). All the TFs were re-named for the convenience of phylogenetic analysis. [file 12870_2014_194_MOESM6_ESM.xlsx]

## Sheet: CAMTA family
Species	ID	Accession number	Sequence
Amborella trichopoda	>AtrCAMTA1	evm_27.model.AmTr_v1.0_scaffold00013.39	MITTILLIQSINGRSNSTSRSDAFRFPAQQADIFNAQNLGPNPGSSEVYNPSWSSFSPGSGEEVSSHTLTGTEGTNLYDDNSANAEVNQTLRKIALQLSVDNADDNSLYFLENLPSNFSDNDTCHGRNQSAYEGGNTDQDGIMNLPPSEREQWEYSQHLNTGKQPVDGLNRNSLLNSGEFPGPQPSQSLVAQHSTETPGLPTWNTTGTNFQSVGSATLPIPSFPQLSMNRTNYYLVDKIDAAVPTGFHKILENEMPLYSSELPKILMDQAKEGTDFSWQLADDPGKNATQTTCSSVVFGNIETQNLIAAANEILFGPDDHISSTSEAVLPQVGQPKYTSNSSESNVSQSNSSMDILGKSDGFAWMDSTEIACNTTYSSEVPPWFSQERYLETLLSDASS…
Amborella trichopoda	>AtrCAMTA2	evm_27.model.AmTr_v1.0_scaffold00038.113	MLACFNLFASQINCIRSVGAYGCAVMAESRHYALSNPLDISQIVLEAQNRWLRPAEVCEILRNYHNFHIASDPPNRPPSGSLFLFDRKVLRYFRKDGHNWRKKKDGKTVREAHERLKAGRIDVLHCYYAHGEENENFQRRSYWLLEEELEHIVLVHYREVKGNKTGYGRSRDAEKTFQVTPTSSPVHSASLNSNPSQLHSQTTPGSSMSIGQSEYEDAESGNPQVTSRYKSLLELQQPEYRLQRNQKDADLLNSYLEVLRTDNIFKSHPLIFTSKGNHHDNQSAAPEMSFVSHDRNNVLEEKNIGGFEMNQLEPRKQMDMASWSDVLGHGTMGSSDKSVYVGGLPNKQFNGIFEQLFAEDISTKSEALAKPYAQEEWQIASSEDSSKATANTRIHTEQG…
Amborella trichopoda	>AtrCAMTA3	evm_27.model.AmTr_v1.0_scaffold00045.34	MCLKYPISCNISQILLEAQNRWLRPSEVCEILRNYQKFYLTPDPPYKPPGGSLFLFDRKTLRYFRKDGHRWRKKKDGKTVREAHEKLKAGRVDVLHCYYAHGEDNENLQRRCYWMLDAKLEHIVLVHYREVKEGNRCGIPRLSTADNGIVAQSSSPACSTQGNSAAVTTQISYASSPSTADWNGETRSPDFDDAAESGDDDDASASHPGFQFSSLQAFDGTNATESRSFLSDPQSRALPNIMGLDRGSCDPYNVDLSFSGKYMPNELHHTNIGVSQEANSIPNICLSSRMGESLNLSLHKGWSPHSHDASALWPEIDSSNKITSDAYEQKVTLSQTNDIEDSSVKLAAPVVGGNGPIKDGRGEVYGMFPDVHLEALATGVKPISQEQANEGNIGPADGF…
Amborella trichopoda	>AtrCAMTA4	evm_27.model.AmTr_v1.0_scaffold00057.23	MKTQGLSRRDLLEGSEDCLLGSEIHGFRTLEELQIGKIPTEATTRWLRPNEIHAILSNYKLFNVHVKPLDSPENGTIVLFDRKMLRNFRKDGHVWKKKQDGKTVREAHEQLKVGNAERIHVYYAHGLDKPKFARRSYWLLDSEHAHIVLVHYRDTSEDTANGTISSRKESKEAFSLLGRPRALHLSPSTPSTSSSGSSYLDQPVISSEENNPGADSTAYKSAEMGNQFLGAGETRNFESIIHEINTYEWDDLLGILNTAPDEGRDLSSERAQCDQKDSVAIVNDVLLSNTEGRHASHLMDSNFKRNCVDQEAVNQYTQSAPSETLINDDALQPQDTYNTIMNYVQNNPPGSPGQGQVFYITDISPAWAFATEETKVIVTGYLLETQATLEELNWFCVIG…
Arabidopsis thaliana	>AthCAMTA1	AT5G64220.1	MADRGSFGFAPRLDIKQLLSEAQHRWLRPAEICEILRNHQKFHIASEPPNRPPSGSLFLFDRKVLRYFRKDGHNWRKKKDGKTVKEAHEKLKVGSIDVLHCYYAHGEDNENFQRRCYWMLEQDLMHIVFVHYLEVKGNRMSTSGTKENHSNSLSGTGSVNVDSTATRSSILSPLCEDADSGDSRQASSSLQQNPEPQTVVPQIMHHQNASTINSYNTTSVLGNRDGWTSAHGNRVKGSNSQRSGDVPAWDASFENSLARYQNLPYNAPLTQTQPSTFGLIPMEGKTEKGSLLTSEHLRNPLQSQVNWQTPVQESVPLQKWPMDSHSGMTDATDLALFGQGAHENFGTFSSLLGSQDQQSSSFQAPFTNNEAAYIPKLGPEDLIYEASANQTLPLRKALL…
Arabidopsis thaliana	>AthCAMTA2	AT2G22300.1	MAEARRFSPVHELDVGQILSEARHRWLRPPEICEILQNYQRFQISTEPPTTPSSGSVFMFDRKVLRYFRKDGHNWRKKKDGKTVKEAHERLKAGSVDVLHCYYAHGQDNENFQRRSYWLLQEELSHIVFVHYLEVKGSRVSTSFNRMQRTEDAARSPQETGDALTSEHDGYASCSFNQNDHSNHSQTTDSASVNGFHSPELEDAESAYNQHGSSTAYSHQELQQPATGGNLTGFDPYYQISLTPRDSYQKELRTIPVTDSSIMVDKSKTINSPGVTNGLKNRKSIDSQTWEEILGNCGSGVEALPLQPNSEHEVLDQILESSFTMQDFASLQESMVKSQNQELNSGLTSDRTVWFQGQDMELNAISNLASNEKAPYLSTMKQHLLHGALGEEGLKKMDS…
Arabidopsis thaliana	>AthCAMTA3	AT4G16150.1	MAGVDSGKLIGSEIHGFHTLQDLDIQTMLDEAYSRWLRPNEIHALLCNHKFFTINVKPVNLPKSGTIVLFDRKMLRNFRKDGHNWKKKKDGKTIKEAHEHLKVGNEERIHVYYAHGEDTPTFVRRCYWLLDKSQEHIVLVHYRETHEVHAAPATPGNSYSSSITDHLSPKIVAEDTSSGVHNTCNTGFEVRSNSLGSRNHEIRLHEINTLDWDELLVPADISNQSHPTEEDMLYFTEQLQTAPRGSVKQGNHLAGYNGSVDIPSFPGLEDPVYQNNNSCGAGEFSSQHSHCGVDPNLQRRDFSATVTDQPGDALLNNGYGSQDSFGRWVNNFISDSPGSVDDPSLEAVYTPGQDSSTPPTVFHSHSDIPEQVFNITDVSPAWAYSTEKTKILVTGFFHD…
Arabidopsis thaliana	>AthCAMTA4	AT3G16940.1	MDGDGLGRLIGSEIHGFHTLQDLDVQTMLEEAKSRWLRPNEIHAILYNPKYFTINVKPVNLPNSGRIILFDRKMLRNFRKDGHNWKKKKDGRTVKEAHEHLKVGNEERIHVYYAHGEDNTTFVRRCYWLLDKARENIVLVHYRDTQEAATTSGDSISSPISVSEQTFPNRVAAEDIDTVVRNHDISLHDINTLDWDELLVPTDLNNQSAPTVDNLSYFTEPLQNAANGTAEHGNATVADGSLDALLNDGPQSRESFGRWMNSFISESNGSLEDPSFEPMVMPRQDPLAPQAVFHSHSNIPEQVFNITDVSPAWAYSSEKTKILVTGFLHDSYQHLERSNLYCVCGDFCVPAEYLQAGVYRCIIPPHSPGMVNLYLSADGHKPISQCFRFEHRAVPVLDK…
Arabidopsis thaliana	>AthCAMTA5	AT1G67310.1	MSSVAEDNSFTCDIATIFVAICRNPPANPSDSLFQYEISTLYQEAHSRWLKPPEVLFILQNHESLTLTNTAPQRPTSGSLLLFNKRVLKFFRKDGHQWRRKRDGRAIAEAHERLKVGNAEALNCYYAHGEQDPTFRRRIYWMLDPEYEHIVLVHYRDVSEREEGQQTGGQVYQFAPILSTQNVSYNQYIGDSSDIYQQSSTSPGVAEVNSNLEGSASSSEFGQALKMLKEQLSIGDEHVNSVDPHYIQPESLDSLQFLEYSDIDHLAQPTTVYQRPENNKLERCYGGNFGAQYSAKNDSNKLERCYGGYVGGAEYHSSNLMLVKNGSGPSGGTGGSGDQGSESWKDVLEACEASIPLNSEGSTPSSAKGLLAGLQEDSNWSYSNQVDQSTFLLPQDLGS…
Arabidopsis thaliana	>AthCAMTA6	AT5G09410.1	MVDRRSFGSITPPLQLDMEQLLSEAQHRWLRPTEICEILQNYHKFHIASESPTRPASGSLFLFDRKVLRYFRKDGHNWRKKKDGKTIREAHEKLKVGSIDVLHCYYAHGEANENFQRRCYWMLEQHLMHIVFVHYLEVKGNRTSIGMKENNSNSVNGTASVNIDSTASPTSTLSSLCEDADTGNRYGWTPAPGMRNVSQVHGNRVRESDSQRLVDVRALDTVGNSLTRFHDQPYCNNLLTQMQPSNTDSMLVEENSEKGGRLKAEHIRNPLQTQFNWQDDTDLALFEQSAQDNFETFSSLLGSENLQPFGISYQAPPSNMDSEYMPVMKILRRSEDSLKKVDSFSKWAIKELGEMEDLQMQSSRGDIAWTTVECETAAAGISLSPSLSEDQRFTIVDFW…
Brachypodium distachyon	>BdiCAMTA1	Bradi1g21372.1	MAEMQKYGLSNPPPDIPEILLEAQNRWLRPTEICQILYNYKKFSIAPEPPNRPPSGSLFLFDRKILRYFRKDGHIWRKKKDGKTVKEAHEKLKVGSVDVLHCYYAHGEENENFQRRTYWLLEEGFMNIVLVHYLDIKGGKQSFSRSKEAEEIARLSTDDSPACSNSFASQSQVASQTMDAESPISGQISEYEDAETAAGYQGELQAATTDLNNHYVTRHGIANVFNEAGAGLRSGSKSPLDSVHFREAFPEYSTGLMEPTLHSSVATMGSNNLDDNSRLETFMTEELYTNNLTQREADALSAAGMTSSQVQSENYADGSIGYPLLKQSSLDLFKIEPNGLKKFDSFTRWMSDELAEVADLGIKSSSDAFWSSTETVNAADGSSIPINEQLEQLNAYVVS…
Brachypodium distachyon	>BdiCAMTA2	Bradi1g27170.1	MAGAAGRDPLLRSEIHGFITYADLNFEKLKAEAPARWFRPNEIYAVLANHARFKVHAQPIDMPVSGTIVLYDRKVVRNFRKDGHNWKKKKDGKTVQEAHEKLKIGNEERVHVYYARGEDNPNFFRRCYWLLDKEAERIVLVHYRQTSEENAIAHPSTEEAAEVPTMNRSQYYASPPTSADSASVHTELSFSPPVPEEINSHGGSAISNGTDGSTLEEFWVHLLESSMKNDTSSSGGSMAFSQQIKYRPKDSENNSNTTSNAVLVSPPNVMPEAYPTNHVPANHVGALKHQGDQLQYLVTLDVDSQSERFVNTLERTPVDSNIPSDVPARENSLGLWKYLDDDSPCLGDNIVSNERLFNITDFSPEWALSTEHTKILVVGYYYEQHKHLAGSSMYGVFGD…
Brachypodium distachyon	>BdiCAMTA3	Bradi1g60817.1	MAEARKFLMPNQPPDISQMLLDARSRWLRPTEICGILSNYKLFSIAPEPPNMPLSGSLFLFDRKILRYFRKDGHNWRKKKDGKTIKEAHEKLKAGSIDVLHCYYAHGEENENFQRRTYWLLEEDFTHIVLVHYLEIQGGKQSYNRVKDETMQGLNADSPSCSNSITSQNQVAAESPISGQMSEYEDAESDNFRASSRYYPLTEVQQPLDGVMMDKMLYSSASTIGSSQGHHRELLPRTANLDNHSFARYDIDRLFDDDSTGVRGISRTLFDTVPFEEPFGNYPAGFTEPTLHSSFATIEANSLEDNSCLETFISEALYTNNLSQKEADALSFAGMASSEMNNNRYTEGSIKHPLLRQSSLDLFKLECTGLKKHDSFSRWMSKELPEVVDLDIKSNSDAF…
Brachypodium distachyon	>BdiCAMTA4	Bradi1g71810.2	MAEGRRYAIAPQLDIEQILKEAQHRWLRPAEICEILKNYGNFRIAPEPPNRPASGSLFLFDRKVLRYFRKDGHNWRKKKDGKTVKEAHERLKSGSIDVLHCYYAHGEENINFQRRSYWMLEEDFMHIVLVHYLEVKAGKSSSRTREHDNMLQGARVDSPLSQLPSQTTDGESSLSGQASEYEETESDIYSGGAGYHSISGMQQHENGAGPIIDASFYSSYVPASSVGNHQGLQATATNTGFYSYDQDNLPVVPNESGHGIPFNGPNGQFDLSSWNEMTKPDKGIHQMPPYGTHVPPEQSPFTEVPGIESFTFDEVYSNGLGIKDNSHADTDAEPLWQLPSAIGGSFATVDSFQQINGFLEEAINYPLLKTQSSNLSDILKDSFKKSDSFTRWMTKELAD…
Brachypodium distachyon	>BdiCAMTA5	Bradi2g59137.1	MQQQGKGKFPHLLQEVKTRWLKPPEVLKILQNFELFPVQHKPPQKPPSGSWFLFNRRVLRNFRNDGYDWRRKKNGKTFAEAHEYLKVDTVKALNCYYAQADKNSTFQKRIYWMLDPAYEHIVLVHYRDILEGSISVSVLNDSSTSNQNGSASRADAYGSPGLTSELIGQRLNSCSPGSGEEVSSQIATINNETTNTSQFDWLRMLEMQLSLENKERHDVNTDEVLPNDPIPVHEIRNEELDTCTNNVDIFNRLEPIEDNHAEGSHLYPNAIDVLKNSDTWLDEDQLESILQSAPVIVNESQWFHIHEVCPEWAFCSDSTKVVIAGDFLCNPSNSSWAILFGDVKVPVENVQEGVIRCHTPPDLGAGKVRMCMVDENEKPCSEAREFEFVEKPIKSTIDG…
Brachypodium distachyon	>BdiCAMTA6	Bradi3g23800.1	MAAPEARRFAVVPHLDIEQILKEAQQRWLRPTEICEILKNYRNFRIAPEPPNKPPSGSLFLFDRKVLRYFRKDAHNWRKKKDGKTVKEAHERLKSGSIDVLHCYYAHGEDNGNFQRRTYWMLEEDFMHIVLVHYLETKGGKSSRARGDSDMLQAAAADSPLSQIPSQTIEGESSLSGQASEYEETESDIYSGGAGYDSFTQMQQLQNGIGPMIHTSINSSYAPASSIGAYQGQQHAMAHNTNFYSSSHDNSSVVPNDSSLGLVMSGRESQTDLSSWNEMMRSDRCSIQMPRQLPVPSEQGTSAEGVGVEYLTFDEVYFDGLGLNDISAAGADGESSWQYPSAIGDLSAMENNFPQNDRPLEAVISQPFLKTKSSNLSDILKDSFKKSDSFTRWMSKELP…
Brachypodium distachyon	>BdiCAMTA7	Bradi5g08167.1	MSQSFDINVLLKEARSRWLKPSEVYYILLNHERLPITHEPPNKPPSGSLFLYNRRVNRFFRKDGYAWRRKKDGRTVGEAHERLKVGNLDALSCYYAHGDENPCFQRRCFWMLEPAYDHIVLVQYREVAEGRNYSASVSNESAGSLSALSYPNDIYGKQYHSSTSGSSESSESRHSYSNSITEVSSGSANKMYNNHSGVLLSIPEFEQTTVIGAPELGQSSLEQSSEFCLTNKSGLKQALKKIGEHLGLADNDDDDYIYINQSQPLDFDTSIEAADRQGHHTSNSLGNVSGEKQANQIQAGETQNGVSRGILPSWGNVLQSNSVSSASSAYMQSSEYQPPGGLDSSDLQLQLSAATRFLLGPEDSIDSPSYNCIARDEGINGIDTLSVHNSSLQSCLNPD…
Cannabis sativa	>CsaCAMTA1	PK28233.1	MADTRRLGLPNQLDIEQILIEAQHRWLRPAEICEILRNYKKFRIAPEPANMPPNGSLFLFDRKVLRYFRKDGHNWRKKKDGKTVKEAHERLKAGSIDVLHCYYAHGEENENFQRRSYWMLEEDLSHIVLVHYRQVKGNRTHYNRIKGTEEADTAPSSEIDSPASSSIHPNSYQMISQTTDTTSLNSAQASEYEDAESAYNQASSRLHSFLDLQQPFAEKISAGINDAYYPVSFSNNNQEKLSDIPGMDSSAGVSSGHSKNLDFPAWDNTLGNNAASIHLPFQQAFSSSQSNNVTVIQKQEQGPFEQLFSNGFGKHPQIQEDWQASEGNSRLPEWSVDQTLLTGSDNNLTSRYRGEVAHGDELLKIHRGNIERDDFVKPVSKSNMNLEEKPYNSGTKQPL…
Cannabis sativa	>CsaCAMTA2	PK00072.1	MAELKRFIPNQQLDLEQILQEAQHRWLRPTEICEILRNYLKFQLTPDPPVRPPAGSLFLFDRKALRYFRKDGHRWRKKKDGKTVKEAHXKVEGVQFNLLLAGSVDVLHCYYAHGEDNESFQRRSYWMLDGQLEHIVLVHYREIKEGYKSGISRMLPTPRPPFESFLNSFGQENSPAPTIQNSFASNSNRADWNGPTSSLEDVDSGDNSGASLTQTAFGSISHNTSMLSDGVAGIGESSRNPTDSWYPGSKLFHSAGSSLWAHGSTKHEEESMLDQKCDVAVPGGADFIIHKLTDARLDIGGKIHDIVSYSDRLITSTSIQEAPSGPKREIQVSQEHGFDSTRAPFQFYSDPQMVATFTDEVEKNSEDKDGTANNNESVELKKLDSFGRWMDKEIGVDCD…
Cannabis sativa	>CsaCAMTA3	PK04004.1	MAERGSYGISPRLDIQQLLSEAQHRWLRPAEICEILRNHQTFRISPEPPSRPPSGSLFLFDRNVLRYFRKDGHNWRKKKDGKTVKEAHEKLKVGSVDVLHCYYAHGEDNEYFQRRSYWMLEEDKNIVFVHYLEVKGNRTNVGGIRETDDSSSSLREGSPQTSSSSTSQYKAPSGSTDYTSPSPNSCLTSLCEDADSGDIHQANSRLPPFAESRQLQFGDRPLMNNLDAGFSLHHSSNHRKEQSSIHVEDYIPQFKEETPNFTNPVAGSQNSLGLGTWEEILEQCSTGYNTVPSHVSVSPSQHAFVGVAHDRENVIQGKFLAREIVKEELENSLPSDSTWQFSSGDNVPSHLKGLVEQSSNLDLSFDIGNTLFEKNTLDSNLSTPDQFSTHHGQQNERRV…
Cannabis sativa	>CsaCAMTA4	PK20811.1	MEGGQLVDSNIHGFHTLQDLDVPTIMAEAPSRWLRPNEIYAMLSNYKYFTIHVKPMNLPKGGTIVLFDRKMLRNFRKDGHNWKKKKDGKTVKEAHEHLKVGNEEKIHVYYAHGQDSPTFVRRCYWLLNKSLEHIVLVHYRETQESQGSPITPLHTPVYSHSSSSPDPHARILSDELDSGTKNAHYDAGEEHLESGNTSTDKIYEQSLHDINTLEWDELLDPNDPINSALGAHTVSCFNQQNQGVGNGFSSGGAMHSSFDHSTNPNAMSGNMPGDLQNSVYVQNMGAQMNSDFQKRDSVGVVTGESDLLANNGLQSQDSFGRWIDGILIESPGSVIDPLLETSILPAQDSFVSPATGHNLQSSVQEHMFNITDVSPEWAYSNEKTKILVTGFFHEQYQQF…
Cannabis sativa	>CsaCAMTA5	PK06349.1	MKAMQSGYDINDLFQEAQSRWLKPAEVLFILQNHEKYKLTQEPPKKPPSGSLLLYNKRILRFFRRDGHNWRKKKDGRTVGEAHERLKVGNVETLNCYYAHGEENPSFQRRSYWILDPAYEHIVLVHYRDITEGNSSSRSGSGSGSGSGSATQLSPESFLSFSQSPSPSNTQNAGSLFVSDYQSYSPGSIEVTSDSVIQSNGNGHYDSIDGTGGILSTTQGDVNQALRKLEVQLSLNEDSVKDFESPSKLEDPNDPDLLEYENQMYNPNTFLDFNEPGNLAVDQCYSGFDGVPGDSGGDHHQLLEHEHRYGGKESVSWKEMLDSCNISSGVECQNNHALLNGTHVEYTRNGPTEEQEYLQWQKSSSSIVDNASSVMCQEVDHLKISSYPSSSKVLDTNSE…
Citrullus lanatus	>ClaCAMTA1	Cla018143	MADTRRYVPVQHLDLVQILQEAQNRWLRPAEICEILRNYRKFQLAPDPPVQPPAGSLFLFDRKALRYFRKDGHRWRKKKDGKTVKEAHEKLKAGSVDVLHCYYAHGEDNENFQRRSYWMLDGQLEHIVLVHYREVKEGCKSGISRVSVDPGLQAEGYQGGSTPVFLQETSLVGSAHSSCPLNLSQIVHSGNGGADSSARNDSGVSSHVHQVFKSSIPPASFPAGDVSRSSDLYGQEIVIIQSATTDSITHKLTDARLASSGLVKNVENSESGLITDAKVPAVKAVSQRIVEVEKMSNDNLDLEGFGELRKLDSFGRWMDKEIGRDCDDSLMNLDSGNYWCRLDAGNDEKEVSSLSHHMQLDVDSLGPSLSQEQLFSIFDFSPDWTYSGNVTKVLIVGAF…
Citrullus lanatus	>ClaCAMTA2	Cla012849	MADTAYILADIEQLLIEAKHRWLRPAEICEILRNYSKFRITSEPPDRPSSGSLFLFDRKVLRYFRKDGHKWRKKKDGKTVREAHEKLKVGSIDVLHCYYAHGEENENFQRRSYWMLEEHLMHIVFVHYLEVKGNRTNAGAVVETDEVSSSSQKSSPRSSSYSSSHNQAASENADSPSPTSTLTSFCEDADAEDTYQATSRFHSFPTLPKMGNGLLVNKQDADQSKFYFPHSSSNNLDAWSSGPSVDYVTQVQKAGLGSNDGDTGVMGSQKTLSSASWEEILQQCTTGFQTVPSHVLTSSIEPLSSGIVLGQENSIPSKLLTSNSAIKEDFGSSLTMTSNWQVPFEDNTLSFSKEHADQYPDLYSVYDIDSRFEQKSHDSTFGSGHEMFSAHPGIENEDI…
Citrullus lanatus	>ClaCAMTA3	Cla009260	MSLPMRADVQGSLVGSEIHGFHTLQDLDVKNIREEASSRWLRPNEIHAILCNYKYFTIHVKPVNLPKSGTIVLFDRKMLRNFRKDGHNWKKKKDGKTVKEAHEHLKVGNVERIHVYYAHGLDNPTFVRRCYWLLDKTLEHIVLVHYRETQESSPSTSMNSNSGSVSNPSTPWLLSEELDSRATHVYSVGENELPEPSDTTTVMTHEQRLHEINTLEWDDLLVTDEPFKPAMPKGGKLSCFDQQNQVPINATDNLLGEMSSFNNPVEPTGRVNGNISFTGSANLSLGGQTNLNVEKSESIPVNSLDSLLNEGLQSQDSFGRWINEVITDSSGSVIDPAIEPSISSVDSVHNSYCDSTLYHHQTSAMEQIFNITDVSPAWAFSTEKTKILIIGYFHNDYVH…
Citrullus lanatus	>ClaCAMTA4	Cla004833	MVELHHSMEWRLTFRPALMPDASRLEGLADKFHNSLSRLSNISFAKLIGGSLFLYDRKVVRYFRKDGHNWRKKKGKAVKEAHERLKAGSVYVLNCYYAHGEENENFQRRTYWMLEEDLSNIVLVHYREVQISRGNFNRNRGTDEAALFSREFEDTKNHPEMGASNSSSFHPSNYKMLSKTAETSLNSAQVSEYEDAESEYGNRESTVFHSFLGLQQLKMESNSADLCDSKYPISLSETQNDQSMQEYLQKMLPNTKRECYLHLISDGKVILEGKSNFAKKQPLLDAITTESLRMGDSFNQWMSRELGDVKEASMQSNSGTYWNSVENDVGQLFHIIDFSPSWAYEGSEIKVLVSGKFLKSPHEVENLKWCCMFGEVEVPADVIADGVLRCFTPIHKAGK…
Citrullus lanatus	>ClaCAMTA5	Cla000687	MMNAGYDINDLYREAQTRWLKPPEVFFILQNHENYQLTEEAPKQPTSGSLFLFNKRVLRFFRKDGHSWRKKRDGRTVGEAHERLKVGNAEALNCYYAHGEHNPNFQRRSYWMLDLSCDHIVLVHYRDISEGRSGTESGSTSGSYSSQNLASECQQTSLSPGSVEVTSDTGNLTIGSNGMDGQYEISELKSSNNRDVSQALRRIEEQLSLNEDSLKDIGPFYGHEEGSNSNLIDYYEMSNEDQFSVLQHSENTVHDNTCTSEMQGNVNTVLLFLDIVFLFRIDANGKHHHYNMAHEFIFSGEGTQPWGDALDPSKTAVLESQDRHSLLWNEKENPSSPSTVDNGQCNWLYSRGKTFPMLGGCTSTEYSSPLDNHDVNSNYNIPFLKQEHGNSFEVDTNLI…
Fragaria vesca	>FveCAMTA1	mrna16294.1	MAARKRLRPDDQLEIPQILLQAHHRWLHPAEICQILRNHTKFRLSEEHADTPEGGTLSLYDRKVLRSFRKDGYKWKRTKDGKAVKEAHERLKVGGVEVLHCYYAHGEENENFQRRCYWMIEKRLSHIVLVHYRDVKTSEGNLSCSSELSINRNVHLDISYHASTSFPRGVNADELLNSLGPPCHMDLIKQNESSLHRHSDNKNDPWRLKNLDSSNQCMNTNLGDQTEPHMSSSEDHSNTIASENGIDGFSALKQVEIATLGSSLFQDLLFNIMDFSPNWAYERSETKVVVVGRFLKSQELDSFSWSCMFGEVEVPAEVVADGVLRCHTPIHRAARIPFYVTCSNRLACSEVKIFEYRVNHIQDADFKDNCCKENTLVMRFGKLLSPSVMYPSFNPRVKH…
Fragaria vesca	>FveCAMTA2	mrna29100.1	MAEMRKYLPNQQLELSQILRESQQRWLRPTEICEILRNYQRFQLTPDPPVRPPAGSLFLFDRKALRYFRKDGHRWRKKKDGKTVKEAHEKLKAGSVDVLHCYYAHGEDNENFQRRSYWMLDTMVEVMCLYVADGKQNVPTTGNKSGVSRLLVDPGSQVGSPQSASAPCSAQANSPAPTVQTSFASNPIKVEWNGQKLSTEFEDVDSPGDAGASSGTQPMPGSFLNACLQSPEVGRLSESFRNPSGIWYAGPKGYESAGSSDWAMHRSTRTECNLHEQNLFVEDIKKNLFEELNGSTHKLTDARMDGNTGVKDEIIEDRLTTNINVQPVTTPSLKEARFQGHSDPHTVPFSTAQVKKSSGDAGVRSRGEPVELKKLDSFGRWMDREIGVDCDDSLMASDS…
Fragaria vesca	>FveCAMTA3	mrna05160.1	MDKPLVGSEIHGFHTMQDLDVDTIMEEAKGRWLRPNEIHALLYNYKYFTIHVKPVNLPPSGTIVLFDRKMLRNFRKDGHNWKKKKDGKTVKEAHEHLKVGNEERIHVYYAHGEDSPTFVRRCYWLLDKSLEHIVLVHYRETQEVQGPATPVNSNSNSSSVSDPSAPWRLSEELDSGAKNSYYGGENELLESGSGSTVNNHEQRLHDINTLEWDELLVTYDSRGDKVSGFDQQNQLVGNGTISGGTSGLAAEVSSFGNLLNSSARTGSIHFDLPDSNYVQTLEGEVNSNAQRRDSVVKGPSNSPNILGNDGLRSQDSFGRWINQIMTDPSGSVDDPVLDSSFIAAQSSFTSPAMEHIQSSVPEQIFIITDVSPSWAFSNEKTKILITGFFHQEFLDLAKS…
Fragaria vesca	>FveCAMTA4	mrna05159.1	MEEALPIGAAGVDLSRRPHFNIVADKRSKADVRTRVKVRASLRSPPYGAGEGTPPPQRTPAASSTTFPPWRCGRPSVLHPSALARLHPRRLQQRPRPLPLPGESVFFQFTARSTLFEVLGDLAGKPEKNGLAGDGKWSGTLLESSGVEACRRRRQRVGNEERIHVYYAHGEDSPTFVRRCYWLLDKSLEHIVLVHYRETQEVQGPATPVNSNSNSSSVSDPSAPWRLSEELDSGAKNSYYGGENELLESGSGSTVNNHEQRLHDINTLEWDELLVTYDSRGDKVSGFDQQNQLVGNGTISGGTSGLAAEVSSFGNLLNSSARTGSIHFDLPDSNYVQTLEGEVNSNAQRRDSVVKGPSNSPNILGNDGLRSQDSFGRWINQIMTDPSGSVDDPVLDSSF…
Fragaria vesca	>FveCAMTA5	mrna16296.1	MKYRLDLGVQSNYILYAIGINVSHSWKKTKASDIQLSSPCVFPKMFRLRDFLFGEDPYGYIRRGSALGFCIAEAKTKVCSILDIQQILLEAKHRWLRPAEICEILQNYKKFHISTEPASTPPEPARGHLVLRYFRKDGHNWRKKKDGKTVKEAHERLKKTDHFQVLMEIWVNLRLRLVCRLIKANELSSLSFLLASAELQLNLETDIGLRAGSVDVLHCYYAHGEDNENFQRRSYWMLEEDLSHIVLVHYREVKGNRTNFNHVKETEGVAYSNGAEQSARQSEMENSVSSSFNPSSYQMHSQTTEATSLSSAQASEFEDAESAFYNQASSRLQPMAEKINSEFADAYYPTFSNDFQEKLSTIPGVDFSSLSQAYKGEDSIHAGITHEPRKDRDFALWDD…
Hybrid paper mulberry	>BpaCAMTA1	T6-28524	MAERGSYGLSPRLDIQQLLSEAQHRWLRPAEICEILRNYQKFHISSEPPNRPPSGSLFLFDRKVLRYFRKDGHNWRKKKDGKTVKEAHEKLKVGSVDVLHCYYAHGEDNENFQRRSYWMLEEDLMHIVFVHYLEVKGNRTNIGGIRETDEVSQSLREGSPQTSSSSTSHYKAPSGSTDYTSPSSSLTSLCEDADSGDIYQSSSRLHSYSESSQLQLGNGPLMRKMDMGFSVHPNPNLREGRSSIRGANYASHFQEDGPNYSDPATYAFGSQNTHGLGSWEEILEQCTTGFNTVPSHVSVSSDQPAYTGVAHEHDNMVLGKLLAGEGINNEELGNSLSNYSTWQISPEDLLPLPKGSVEQSSNLELPCDLENMLFEKSTPDSSLTASPYLDQQKESSTEG…
Hybrid paper mulberry	>BpaCAMTA2	T7-31454	MEGQLVGSEIHGFHTLQDLDVKTIMEEAPGRWLRPNEILAILCNNKYFTIHVKPVNLPKSGTIVLFDRKMLRNFRKDGHNWKKKKDGKTVKEAHEHLKVGNEERIHVYYAHGQDNPTFVRRCYWLLDKSLEHVVLVHYRETQESQGSPLTPGNSNSSSTSDPPAPWISSEEHDSGTNNAFHAGGKEFLESGDNLTVQHHEQRLHDINTLEWDELLVTNDPVSLAASKGGVLSDVADKVSFFNQQNQGVGNGSLIAGANNLVAELTSFNNLTDPTAGNTHGNLLNNFYIPTAEGQSNSGSVGVGTDDSLDILVNNGLHSQDSFGRWIDRLLTEDPGSIEDPVLGTSISSPQDSFVSTTKSHLQPPVPEQIFNITDLSPEWGYSNEKTKVLVTGFFHEQYQ…
Hybrid paper mulberry	>BpaCAMTA3	T7-28477	MAEVKRFLPNQELDLVQILQEAQNRWLRPTEICEILRNYQKFQLTPDPPVTPPAGSLFLFDRKALRYFRKDGHRWRKKKDGKTVKEAHEKLKAGSVDVLHCYYAHGEENENFQRRSYWMLDGQLEHIVLVHYREVKEGYKSGISRLLASPRSQVESPQNSSAPCSAKANSPVPTGQTSFSTNPNRVDWSGHTSVDDVDSDDIPGASLTQTAFGFTSHDGMILYYTTSGFTELSRNPPSMWYPEPKLYQAAGSPVWAGTLGSTRTEDSILDKKRYIEKPSVADIITHKLSDARLDCDRLITDVEIQGATMASKRESQVEANFADGVEKKSEDQDLSLPTDGSAELKKLDSFGRWMDKEIGVDCDDSLMASDSGNYWNALDAENEDKEVSSLSCRIQLDID…
Hybrid paper mulberry	>BpaCAMTA4	T7-32553	MADSRRFGLANQLDIEQILIDAQHRWLRPAEICEILRNYKKFRIAPEPANMPPSGSLFLFDRKVLRYFRKDGHNWRKKKDGKTVKEAHERLKAGSIDVLHCYYAHGEENESFQRRSYWMLEEDLSHIVLVHYREVKGNRTNFNRIKEIEEADIAPIAPSSEIDSSASSSFPTNGYRMPSQTTDTTSLNSGQASEYEDAESAYNQASSRVHSFLDQQQHFVEKINTGIADAYYPISFSNNYQEKLSSTPGMDFSSLALADKREGNSSAGVTHDHQKSSNVPAWDGTLENDTAGMQLPFQLSFSAPQSDNLGVIQKQEQEPLEQLFRNGFTKRTEFGGHPQIQEEWQNSHTAAAYNLTSRYHEEVNGVELLQTHQGNNEHEGYQKSVSKSNIPLEEKSYIS…
Linum usitatissimum	>LusCAMTA1	Lus10003405	MADRGSFGLAPRLDIQQLFIEAQHRWLRPAEICEILRNYEKFHISTEPPNKPASGSLFLFDRKVLRYFRKDGHNWRKKKDGKTVKEAHEKLKVGSVDVLHCYYAHGEETESFQRRSYWMLEHMLCFSVVLYCYFTFPSWIFLVLMALTILQGTYAYSIRPLLGSEVLSCLYAYAGHSSLHQGNRTHSSPSNSLVNHNRSGNTDSISPSSTLSSAFEDADSADSHQTTGTHSFYRPQPLQNSVTIDKVDVGPSSTHLSHSRAGSGSPVAYRHGSGSGINDSSSNIINSQGLTSWEDVYEQSTRGFDNTPLRAALNSTHLGNYGVGANLMQQVSTGSTTQVNFDGSLPIHSTWQIPAGDSSLHIPHGMDATFDLDLTYDFGTRLFDQRTQDFGTHNTLEPY…
Linum usitatissimum	>LusCAMTA2	Lus10041704	MAESSLSPLGNQPGWSEDIHRLLQEAQHRWLRPPEICQILSNYKKFRISPEPQNRPPSGSIFLFDRKVTRYFRKDGHNWRKKKDGKTVREAHERLKSGSIDVLHCYYAHGEGNENFQRRTYWMLEEELLHVVLVHYRDVKQGSSRASFYRVKETAETISHSQKTDDARINSEMDTSASSNYHSGTYQMHAQATNTENLVGGAKVSEYEDVESVEANSVIGNGLAYESRGQVGLPTWENDLENCNYGTEHIPPDFRVPIKADNAPTHSRQGDLLGKMFMSSFSKWQESTSHEAIKEQWQRPDAHNSMKSEKESEHHSSMKHHLLDGSQRDGLTKLDSFNRWMSNELGDVDESPVHSTSATYWQTVESEDGVDNSNVPPQSDMEPYLMAPSLANDQLFSII…
Linum usitatissimum	>LusCAMTA3	Lus10036455	MALATIWAGSLRLLLLMLLLLRDDELPELPLPPATPLALPAIYHHLKSSVVYCDLDAGKVLEEAKSRWLRPNEIHAILCNPKYFTVFVKPVNLPKSGTIVLFDRKMLRNFRKDGYRWKKKRDGKTVKEAHEHLKVGTEERIHVYYAHGEDNQTFVRRCYWLLDKYVSLTLQSPSVTPLNSNSSSVSNPSTPWLSAEQFDSGDGHAYSIAEKDLTDPGSLTVNHHQLRIHDINTLEWDDLVSSDPNNLITFGDNSSYLNKQNQVALNGAASYHNASLPASNISEGNSPINQAIGPYVNSGTTFYSAPAGTYSQISNLQLNSNTQSIHYQTMGLDSSLDNLITDGLQSEESSTKWNNDAMATSKASVEDHLFEPSISPGDGSSASPAIGPGQYSVEGYSFV…
Linum usitatissimum	>LusCAMTA4	Lus10037738	MASLVATDVPARLVGSEIHGFHTLQDLDIRNILDEARSRWLRPNEIHAILCNHKYFTIFVKPLNLPKSGTIVLFDRKMLRNFRKDGHNWKKKKDGKTIKEAHEHLKVGTEERIHVYYAHGQDNQTFVRRCYWLLDKALEHIVLVHYRETQELQSSPVTPPNSNTRSVSDPSTPWPSAEEFDSGADNAYPAGDKEFIDPGLFPVKDHQLRLHEINTLEWDDLVAGDPNNLTTFQGDVSSYLVDQNQIAVNGSSIYNALSASNISEGVTSINQIIDPCLNSGTTYSSTADGTYSQTANRLINSNTQSIDRQAVAHDSTLDYLVDNGLQSQDSFGRWMDDVMAKSADSLDDHLLQPHISSGNGLSTSPASVQHQYSADHSFVITDVSPSWGFSDETTKVLVT…
Linum usitatissimum	>LusCAMTA5	Lus10041126	MATDFPGQLLGSEIHGFHNLQDLDAGKVLEEAKSRWLRPNEIHAILCNPKYFTVFVKPVNLPKSGTIVLFDRKMLRNFRKDGYRWKKKRDGKTIKEAHEHLKVGTEERIHVYYAHGEDNQTFVRRCYWLLDKYAPLKLQSSPVMPLNSNSSSVSNPSTPWLSAERFDSGDGHAYSTAEKDLVDPGSLTVNHHQLRIHDINTLEWDDLVSSDPNNLITCGDNSSYLNKQNQVALNGAASYHNASLPASNISEGNSPINQAIGPYVNSGTTFYSAPAGTYSQISNLQLNSNTQSIHYQTMGLDSSLDNLITDGLQSEESSTKWNNDAMATSTASVEDHFFEPSISPGDGSSASPAIGPGQYSVEGYSFVITDVSHAWAFSTETTKILVTGYFDEQSLHLAN…
Linum usitatissimum	>LusCAMTA6	Lus10003119	MLQPDPGQGYDINRLLQEAQHRWLKPVEVFFILQNHDKYKFTEKTPIRPSAGSLFLYNKRVTRFFRKDDHNWRKKKDGRTVAEAHEKLKVGNVERLNCYYAHGEEIPHFQRRSYWMLEPPYDHVVLVHYRDINEGITPSGSLVQSTPGASSHIGPSPSYNTTHNQGSTPPISNSYEPYTNSSSPGSTEVTSEILIKGNEGFSATKFAAEKNDVNQYLRSLKKNLSLDDDMVTGLDLFDEGPLNQPGFLGYDDAFEQEKMTSALKSEPVEEFQNSQWLNFGQVNYGAAAAVSGSGVGKSEVRDVNPDSYGMPFSHGQADSRLAIAQHNKFTIRKISPEWGYCNEVTKVLIVGFFLCDPSGSAWTCMFGDKEVPLEIIQEGVLQCATPLEMPPGKVSICIT…
Linum usitatissimum	>LusCAMTA7	Lus10011352	MMRRQQQQQDQHSRAFHELTNMVFNLLRSPPTPIQFSDHFPAAVSSSPPPRSLRSAKITPAGFASLLLGVSLAMMLCGSVTFFIGFILMPWVLGLVMVFYVAGIVSMIAMLGRSLLCFAAGPPPPPRKDIPVFLWIIRFQLSNENLGVLIGERLTESKTLYLSSRILEMTRIVSRLFPIIVNQPGPDQGYDINQLLQEAQHRWLKPVEVFFILQNHEKYKFTEKTPIRPSAGSLFLYNKRVTRFFRKDDHNWRKKKDGRTVAEAHEKLKVGNVERLNCYYAHGEEIPHFQRRSYWMLEPPYDHVVLVHYRDINEGITPSGSLVQSTPGASSHLGPSPSYNTTPNQGSTQPISNSYEPYTNSSSPGSTEVTSEILIKGNEGFSTTKFAAEKNDVNQYLRS…
Morus notabilis	>MnoCAMTA1	Morus017201.p1	MGNKMRKKEEGKRGTKMICNNYYQRRNIVGYAQLKFVKFFVTIKSFIFHQSPQTGHQVLRYFRKDGHNWRKKKDGKTVKEAHEKLKVGSIDVLHCYYAHGEENENFQRRCYWMLEEDLMHIVFVHYLEVKGNRTNIGGIREIDEVSQSLREGSPQTSSSSTSHYKAPSGSTDYTSPSSTLTSLCEDADSGDIHRASSRLHSYLESPQLQLKMDMGSVHPNSNLREGHLGQSSIHGANYVPHFQGDRPNYSEPATCATGYQNTLGLGSWEEILEQCTTGFNTVPSHVSVSTSQPACTGVVHEQENLVSGRLLAGESITKEELGNSLSNYSTWQISLEDNLLPLPKGLVEQSSNLEMPYDLENMLFENSTADSSLTSSPYQLDSHLDQQTENSTEGNINYA…
Morus notabilis	>MnoCAMTA2	Morus022125.p1	MAESRRFGLANQLDIEQILVEAQHRWLRPAEICEILRNYKKFRIAPEPAHMPPSGSLFLFDRKVLRYFRKDGHNWRKKKDGKTVKEAHERLKAGSIDVLHCYYAHGEEKESFQRRSYWMLEEELSHIVLVHYREVKGNRTNFNRIKETEEADIAPSSDSSASSSFPTNSYRMPSQTTDTTSLNSAQASEYEDAESACNQASSRLNSFLELQQPFAEKINAGVTDAYYPISFSMHLDINFHMKRGLPTLMQLLITDNYQEKLSSVPGMGFSSLALADKSEGNRSAGVTHDHQKNLNFPAWDGTLENDNAGIQLPFQPSFSAAQSANLGVIQKQEQEPLEQLFPNGFSKRPDFGSHPQVQEEWQNLHTGAAYNLTSRYHEEVNGVELLQIQQGNNEHEECL…
Morus notabilis	>MnoCAMTA3	Morus025135.p1	MAEVNRFLSNQQFGRLHLVQILQEAQNRWLRPTEICEILRNYQKFQLTPDPPVTPPAGSLFLFDRKALRYFRKDGHRWRKKKDGKTVKEAHEKLKAGSVDVLHCYYAHGEENENFQRRSYWMLDGQLEHIVLVHYREVKEGLKSGISRLLASPRLQVESPQSSSAPCSAQANLHVHTLQTSFTTNPNRVDWQVQTLSPEFEDVDSNNNPGPSSFIHPAFGSTSHDASLLSHGVAGFAELSRNPPGIWDPEPKSYQAAGSSVWAGNLSSTRSDDSTHDQKCYIEQPSTADVITHKLSDAKLDADVRVHDIVTCADRLISEIDVQVATIASKRNIQQYCDPQMVENLTDQVGKKSEDEDISLPNDGSAELKKLDSFGRWMDKEIGVDCDDSLMASDSGNYW…
Morus notabilis	>MnoCAMTA4	Morus017441.p1	MNKMQSEYDINELYKEAQSRWLKPAEVFFILRNHEKYKLTQEPPKRPTSGSLFLFNKRVLRFFRKDGHNWRKKKDGRTVGEAHERLKVGNVETLNCYYAHGEENHCFQRRSYWMLDPASEHIVLVHYRDITEGNSSSGSGAQLSPGSFSSINQSPSPSNPQNAGSLSISDYQNLTSPGSIEVSSDPLIQINGKDHNGSIDGTRESGSSAKHEVSQALRKLEEQLNLNDDTFKECGPPCSQVEDPNLSNLLDYKQRRNEKLAPRFYGPFEVSAKVGAVAYHLRLPEAAAVHPVFHVSQLHRAVEEAAVSPTLPPQLSDTMELVTEPAVLLGVREGQCGDHAESEANLPPHDDTWESYTAINAQFPEFHLEDKVRLWARGIDRPPLCFIYARKRRNARSGG…
Morus notabilis	>MnoCAMTA5	Morus007735.p1	MERQLVGSEIHGFHTLQDLDFATIMEEATGRWLRPNEIHAILSNNKYFTIHVKPVNLPKSGSIVLFDRKMLRNFRKDGHNWKKKKDGKTVKEAHEHLKVGNEERIHVYYAHGQDNPTFVRRCYWLLDKSLEHIVLVHYRETQESQGSPFTPGNSNSSSTSDPSAPWIASDELDSRANNAFHVGGTDLLESRDNLTVRNHEQRLYDINTLEWDELLVANAPVNSAASKGGDKVPLFNQQNQGAGNGFFAGVNGVEIGASRKFRYLGSIVQYEGDIEEDVQHGIKAGMVKWKNATGVLCDGKMPIKLKEKFYRIVIRPTMLYGSECWVIKRQYICKMSVTEMRMLRWMSGHTRMDRIRNEVIRSKVGIAPIEDKGTINSVTELSSFNNLMNPTAGNAHGNL…
Nelumbo nucifera	>NnuCAMTA1	NNU_001887-RA	MLCVYQPQENKHSVISQIKVQNSTYISRTDIEQILLEAQNRWLRPAEICEILRNYPKFRIAPEPPNKPPSMVLRYFRKDGHNWRKKKDGKTIKEAHERLKGAKTNFGRMRDTEEVVPSSQMGSPMSSSFLTNNTQVPSQTMDTTSLNSTQASEYEDAESDNHQASSRYHSIFESQQSEDSAVMNKMDANLLNSYYPDPCQNNYQGKKPAVPGLDFVSLVQENRGRDGNDARFLPTSEPQKQVNLTCWDVLEHCTTGFQNASFQPLILSSQPAAIGVIPKEESVIPGQFLAEEFTNPEIAGQPDGQEKWQTASVDNSSYMSRWPKDQKLHPDPAYALEAFHMHPDQQNGHPVQNDLPIQISGAELASVLKSNSDHNLTMEGNPYNAKQPIEFSQTEEGLK…
Nelumbo nucifera	>NnuCAMTA2	NNU_009076-RA	MERSVPGRLAGSEIHGFRTMEDLDVPSMMEEARTRWLRPNEIHAILCNHTYFTVNVKPINLPQSGTIILFDRKVLRNFRKDGHNWKKKKDGKTVKEAHEHLKVGDEERIHVYYAHGEDNPNFVRRCYWLLDKKQEHIVLVHYRETLEAQGSPVTPVNSNSSPENSGPFASRVLSEENDSGANHGFYAGSGSPLVSESAELDDHFSVLHEINTLEWEDLLGAQDASNPSPPKRGEVAHLEQQNLYELRGSLHSQGSFLPTNSLPTTLSSFRHPTEQMAKSASIDIRPPNSGYVQTAGVISNNQWKDFEKTDESLNASFGNSLLTQDSFGRWMNCIISDSPGSIDNVQLQSSISTTHETTLSEITDHHHHTSTQGQVFSITDVSPSWAFSTEETKVIMVGF…
Nelumbo nucifera	>NnuCAMTA3	NNU_016173-RA	MLFVFILGGSLFLFDRKALRYFRKDGHNWRKKKDGKTVREAHEKLKAGSVDVLHCYYAHGEDNENFQRRSYWMLDGQLEHIVLVHYREVKEKEKFEGWVQCGEDDGEPEDLSVDGSSVGNVNDEGSCAGGDMEGWNIARLFQVEDCNRIISXPRPQSAQGLSDGENRENRKQSRNMLFRGDPGVEWKDHQGNRSGISRLLSADQTQTENAQISSAPSTAQTTSPVITVQASYASSPSTADWSGQTPSSEFEDVESGDDLGTSTLSETIPCSTFQNVSAHDTSGFSELSSNYPCYAGASFGHDASPSMWPDIHNSSRNFTSMHGQKIYFDQSNGADIITQKLIDAKLDPYSMARDSLFPDGHIQIGEVPRISQVEQGNDLQLLHPQFQSNSGSHIMVAGN…
Oryza sativa subsp. japonica	>OsjCAMTA1	LOC_Os01g69910.1	MQHQQGFDTHRLHQEVKSRWLKPKEVLQILQNHDRFIITHKTPHKPPSGAWFLFNRRVLRYFRNDGYEWRKKKNGKTIAEAHERLKVDNVDALNCYYAHADKNSTFQRRIYWMLDPAYDHIVFVHYRDVQEGSISVSALNDSSTSNQNGSGSRAEAQSSPGLTSELFAPCLNSCSPGSAEEVSSQIMAINNETNSVSQPDWVQHCNQAALRKLKVQLSLEDREDHDVDAKDIPSNSEPITVYGIQNEEPGTCRNLADVFSGLEFSKENHPEETGLPFSSTIDVLKNSDTWLEEDQIEAILHSASMIVTENQWFNIREVSPEWSYCSESTKVIIAGDFLRDPSHGSWAIVFGDVKVHAEIVQQGVIRCHTPCLDARKVTMYLIDENEKACSEARQFEFHN…
Oryza sativa subsp. japonica	>OsjCAMTA2	LOC_Os03g09100.1	MAEGRRYAIAPQLDIEQILKEAQRRWLRPTEICEILKNYRSFRIAPEPPNRPPSGSLFLFDRKVLRYFRKDGHNWRKKRDGKTVKEAHERLKSGSIDVLHCYYAHGEENINFQRRSYWMLEEDYMHIVLVHYLEVKAGKLSSRSTGHDDVLQASHADSPLSQLPSQTTEGESSVSGQASEYDETESDIYSGGARYNSFSRMRQHENGGGSVIDDSIFSSYVPASSVGSYQGLQATAPNTGFYSHGQDNLPVVLNESDLGTAFNGPNSQFDLSLWIEAMKPDKGTHQIPLYQAPVPSEQSPFTGGPGIESFTFDEVYNNGLSIKDVDGDDTDGETPWQIPNASGTFATADSFQQNDKTLEEAINYPLLKTQSSSLSDIIKDSFKKNDSFTRWMSKELAEV…
Oryza sativa subsp. japonica	>OsjCAMTA3	LOC_Os03g27080.1	MAETRKFLMPNQPPDISQMVLEARKRWLRPTEICEILSNYRSFSLSPEPPNRPGSGSLFLFDRKTLRYFRKDGHNWRKKKDGKTVKEAHEKLKAGSIDVLHCYYAHGEENENFQRRTYWLLEEDFTHIVLVHYLEVKGVKQSFSRAKEEIMQLSGADSPSCSNSITSQNQMTPQIMDAAESPISGQISEYEGAEPAKFGAADNCPASSRYNPLIEMQQPLDGIVMDNILYPSSSAICNQVSGYHGELPPGTSNLNGHTFSHSDIARMFDDSSSGLRDISRTLFDSMPYDEHFSGYANGFMEPTLHSSFSMIEANNLEDSSLLETYTSEALYTNNLSQKEADALSFAGISSPEVNGNKYTEGSTKHPLLKQLSLDLFKIESSGLKKHDSFSRWMSKELGE…
Oryza sativa subsp. japonica	>OsjCAMTA4	LOC_Os04g31900.1	MSLSFDINVLHKEARSRWLKPSEVYYILQNHERFPITPEPPKKPPSGSLFLYNRRVNRYFRRDGHAWRRKKDGRTVGEAHERLKVGNVDALSCYYAHGEQNPCFQRRCFWMLEPAYEHIVLVQYREVGAAEGRYNSASLLNGPTDSLSVLSYPNATYGNQYLGSTSGVSDGSESLHSNLSSVTEVSSYSANKDNGILQSIQELSQSTIMGAPALGQSSLEQSIEVRWVDNSNSTNKSGLNRALKQIVEQLSLGDDEDDDYIHQAQPFDFITNIEAPDRQRDASRNVSGGSQAKQIRAEEMQNGLGRGIPSSWEDVLQSSSGFPAPSIYQSTPHYPQNSEYQPPGSLYNSDMQQISAAKRFLLETEDSIDSPSYNYVPREEGNNGTNTLSVHDYSLQSSL…
Oryza sativa subsp. japonica	>OsjCAMTA5	LOC_Os07g30774.1	MAGAGGWDPLVGSEIHGFLTYPDLNYEKLVAEAAARWFRPNEIYAILANHARFKIHAQPVDKPVSGTVVLYDRKVVRNFRKDGHNWKKKKDGRTVQEAHEKLKIGNEERVHVYYARGEDDPNFFRRCYWLLDKDLERIVLVHYRQTAEENAMAPPNPEPEVADVPTVNLIHYTSPLTSADSTSGHTELSLPEEINSHGGISASSETGNHDSSLEEFWANLLESSIKNDPKVVTSACGGSFVSSQQINNGPKNSGNIVNTSMASNAIPALNVVSETYATNHGLNQVNANHFGALKHQGDQTQSLLASDVDSQSDQFISSSVKSPMDGNTSIPNEVPARQNSLGLWKYLDDDSPGLGDNPSSVPQSFCPVTNERLLEINEISPEWAYSTETTKVVVIGNFY…
Oryza sativa subsp. japonica	>OsjCAMTA6	LOC_Os07g43030.1	MAEVRKYGLPNQPPDIPQILLEAQNRWLRPTEICHILSNYKKFSIAPEPPNRPASGSLFLFDRKILRYFRKDGHNWRKKKDGKTVKEAHEKLKVGSVDVLHCYYAHGEENENFQRRTYWLLEEGFMNIVLVHYLEVKGKNNFSRVASKVSAVLKKLKRVQDYLMLIVLHAQTLSLVRASVSKEKFGATDNCRASSRYHPFVEMQQPVDGVMMNNMLGVSAPSAGYHGEMQTTTANSDNHFATHYDIAGVFNEAGAGLRGVSKTLHDSVRFAEPYPECSAEFMEPALYSSNATMESNNLDDNSRLETFMSEALYTNNLTQKEADALSAAGIMSSQAENNSYTDGIRYPLLKQSSLDLFKIEPDGLKKFDSFSRWMSSELPEVADLDIKSSSDAFWSSTET…
Oryza sativa subsp. japonica	>OsjCAMTA7	LOC_Os10g22950.1	MAAAADARRFAVVPQLDIAQILKEAQQRWLRPAEICEILKNYKSFRIAPEPPNRPQSGSLFLFDRKVLRYFRKDGHNWRKKKDGKTVKEAHERLKSGSIDVLHCYYAHGEENENFQRRTYWMLEEDFMHIVLVHYLETKGGKSRTRGNNDMHQAAVMDSPLSQLPSQTIDGESSLSGQFSEYEEAESDVYSGGTGYHSFTQMQQQQNGIGPVTDASMFSSRVSASSIGNYQGQHAMGHTTNFYSSSQHDSPLVLSDPNLELANNGHESLWNGVMKPDEGTVQMTHLQPPVHPEQGMFTTEGQGVEYLTFDEVYSDGLSLKDIGAAGADVEPFWQLSSATADISATENSVQQNDGSLGAAIGFPFLKTQSSNLSDILKDSFKKSDSFTRWMSKELLDVED…
Prunus persica	>PpeCAMTA1	ppa000516m	MARFSAGQLVFATSSEHEASWRQVAQDSNSLLLFSPPPLVLDLLGVVSFTIHLVLVALSLSIILLSKPKLQAPALHSANNGLTCDPVQAYLTVSRTRISSLSEAQLFNLLLVDLSEVSPSSTQMSTRYNINDLLQEAQTRWLKPAEVLYILQNHEKFKLASEPPQQPSSGSLFLFNKRVLRFFRRDGHHWRKKKDGRTVGEAHERLKVGNAETLNCYYAHGENNPNFQRRSYWMLDPAYEHIVLVHYREISEGKSSTGSFAQSPVSSSSFSHSPSSKTTQNRGSVSMISDLREPYQNLSSPGSVEVNSDAAIKKNGRENPDKLYGTGESDSSAKFDVGQALRRLEEQLSLNEDSFNEFVDDNPNSDIMDRFNEFLDDTNGSDILEDHSDMTNQDQFTAF…
Prunus persica	>PpeCAMTA2	ppa000612m	MSFTLLSNLEIYNKVGGSLFLFDRKVLRYFRKDGHNWRKKKDGKTVKEAHERLKAGSVDVLHCYYAHGEENENFQRRSYWMLEEDLQHIVLVHYREVKGNRTNFNHTKGTEEAVPYSHETEEIALNSEMENSVSSSFNPNTFQMRSQATDTTSLSSAQASEFEDAESAYDHQASSRLQPFLELLQPKAEKINAGFSDAFYPMSFSNNYQEKLSAIPGVNFGSLTQAYKREDGNDAGVNYEPTKNLNSSLWEAALENSATGFQSLSFQPSFSATHSDTMGIISKQENGMLGHLFTDSFEKKQMCESKPRVQQGWQTLEENSSCSSSWLMDRNLHSNTVDDVSSFHEGLNAANLLNSLAPCHMNSDKTNDYSIPNDLQIQPSTTEQEYYLKSISKRNETIE…
Prunus persica	>PpeCAMTA3	ppa000912m	MFILPAGSLFLFDRKALRYFRKDGHRWRKKKDGKTVKEAHEKLKAGSVDVLHCYYAHGEDNSNFQRRSYWMLDMHLQHIVLVHYRNVGEAYQSGVPCLLADPGSQVASPQSVSAPFSAQANSPAPTGQTSFASSPNRVDWNGKTLSTEFEDVDSGGDAGTSSVAQSMFGSVLHNASLHSQVGGFPESFRDPLSSWYDGPKFAHGAGSSVWNGMDSSTRNERSMHDQNLFVEAPNRADFITHKLPDARLDVDCRVNNVTCKDKLTTDIDVQVATASSQREPQVSKEHDFNVFHPQVQDFSDPQVVVNSSNQVEENSRDGGVQNAESVELKKLDSFGRWMDKEIGVDCDDSLMASDSGNYWSPLDAENGDKEVSSLSHHMHLDIESLGPSLSQEQLFSIHD…
Prunus persica	>PpeCAMTA4	ppa001493m	MEKQLGGSEIHGFHTMQDLDVGTIMEEAKSRWLRPNEIHAILYNYKYFTIYVKPVNLPKSGTIVLFDRKMLRNFRKDGHNWKKKKDGKTVKEAHEHLKVGNEERIHVYYAHGEDSPTFVRRCYWLLDKSLEHIVLVHYRETQEVLQGSPVTPVNSNNSSSVSDPSAPWLLSEELDSGANTTFCAGENELSEPGDGLTVKNHEKRLHDINTLEWEELLITNDSKGDIVSCYDQQNQVVGNGFISGGASVISAEMSAFGNLTNPTLRSDDVQFNLPDSPYVPTVEYDVNSNVQIRDSIAKTTCDSLDVLVNDGLHSQDSFGRWINQVMADPPGSVEDPALESSSIAAQNSFASPSADHLQSSIPHQIFNITDLSPAWAFSNEKTKILITGFFHQEYLHLAK…
Prunus persica	>PpeCAMTA5	ppa002128m	MENMMGLLRIHIQRGVDLAVKDMRSSNFTYETSSTIPGGSLFLFDRKVLRYFRKDGHNWRKKKDGKTVKEAHEKLKVGSVDVLHCYYAHGEENENFQRRSYWMLEQDLMHIVFVHYLEVKVYLISLSITDLTLSICPSVCLLKIEEEYKGNKGGSIAHECHLYDKVPRTVLKKGNRANAGGIREIDEVTPDLQKGSSWTSSPSNSNCRTPSGNTDYTSPSSNLTSCEDADSDNHDGQSSFHGGNYRPYFERDQQCYTDDSTCGIDSQKTLGVGSWEEILEQCTTGLHTVTSHGSKSSIQIASSGIPPEQQNITSTEFLAGNSTLKEEFGSPLAFRTNWQFLQIKNYVDVLSIRLFIQIPLEENALQLPKWSLDQSMNLQLPSNLDTRLFEQGTVDVNLR…
Sorghum bicolor	>SbiCAMTA1	Sobic.001G351700.1.p	MADARKFVLPGQPPDISQILQEAQKRWLRPTEICEILSNYKLFSIAAEPPNMPRSGSLFLFDRKVLRYFRKDGHNWRKKKDGKTVKEAHEKLKAGSIDVLHCYYAHGEENENFQRRTYWLLEEDFTHIVLVHYLEVKGCKQSFNRVKEEFMQLSNVDSPSCSNSITSQNQMGPQNMEADESPISGQISEYEDTESDNCRASSRYHPLAEMQQLVDGVITENMLYPSASTVDSRQGYHGEMLPITDNLDSRSFSHHDIARMLDGANIGLSDVSSTPFDSVPFNEPFTNYSAGFREPTLHSSFACLEANNLDDSSCLQTFTSEALYTNHLSQKEADALGFTGILTSEVNGDRYNDDSIKHPLLKQSSLDLLTIETPGLKKHDSFSRWMSKELEEVVDLGIK…
Sorghum bicolor	>SbiCAMTA2	Sobic.001G474600.1.p	MAEARRHAIAPQLDVEQILKEAQHRWLRPAEICEILKNYRNFRISPEPPNRPPSGSLFLFDRKVLRYFRKDGHNWRKKRDGKTVKEAHERLKSGSVDVLHCYYAHGEGNENFQRRSYWMLEEDFMHIVLVHYLEVKGGKSTSRIRGHDDMLQAARTDSPLSQLPSQTTEGESSLSGQASEYEETESDIYSGGSGYHPFSWTQQHENGGGPVMGASIPSSYIPALSLGNFQGFPATVTNTDIYSYCQDALPGALNEPGLGVGFNGADNQVDPSSLNGLVKPDQGILQMSPPQSTVPSELFPFAEGHGIESFTFDEVYGNGLSIKDADVIGTDEESVWQLPGAISSFPPEDSFQQNDRSLEENINYPLLKTQSSSLSEMLKDSFKKSDSFTRWMSKALGEV…
Sorghum bicolor	>SbiCAMTA3	Sobic.002G380200.1.p	MAEIRKYAMSNQPPDIPQILLEAQNRWLRPTEICQILSNYKKFSIAPEPPNRPQSGSLFLFDRKILRYFRKDGHNWRKKKDGKTVKEAHEKLKVGSVDVLHCYYAHGEENENFQRRTYWLLEESFMNIVLVHYLEIKGVKQSFNRAKEAEENAGLSHADSPACSNSFASQSQVASQSMDAESPISGQISEYEDAETDNSRASSRYHPFTEMQQPVDGIMMGNLFGASAPSVSVNNLAAGYLGEMQPTGANLTNHFSTRNDVASVFNETGSELGGGPKASIDSVLLGEPFQEYPGGFMDSTLYSSVATLGNSLDDGLQTFMSEALYTNNLTQKEVDALSAAGITSSKAENDGYTDQSVRYPLLKQSSSDLFKMEPDGLKKFDSFSRWMNNELPEVADLDI…
Sorghum bicolor	>SbiCAMTA4	Sobic.002G306000.1.p	MAGGAGGRDPLVASEIHGFLTSADLNFDKLMMEAGTRWFRPNEIYAVLANYARFKVHAQPIDKPISGTVVLYDRKVVRNFRKDGHNWKKKKDGKTVQEAHEKLKIGNEEKVHVYYARGEDDPNFFRRCYWLLDKELERIVLVHYRQTSEENALPPPHAEAEVAEVPPINMAHYTSPLTSTDSASAHTELSSVAAAPEINSNGGRAISSETDDHGSSLESFWADLLESSMKNDTPIGASSCGGSLASNQQTNNGTRDSGNNILHANATSNAIFAPTTNVVSEAYANPGHNQASENYFGSLKHQANNSPSLLTSDLDSQSKQHANSLMKAPVYGNMPNDVPARQNSLGLWKYLDDDISLENNPSSGILPTEQVTDERPFHITDISSEWAYCTEETKVLVVG…
Sorghum bicolor	>SbiCAMTA5	Sobic.K006800.1.p	MASAEARRLAVVPQLEIEQILKEAQHRWLRPAEICEILKNYRNFRIAPEPPNRPPSGSLFLFDRKVLRYFRKDGHNWRKKNDQKTVKEAHERLKSGSIDVLHCYYAHGEENINFQRRTYWMLEEDYMHIVLVHYLETKGGKSSRARGNNNIIQGTAVDSPVSQLPSQTMEGESSLSGQASEYEEAESDIYSGAGYNSFTWMQQHENGTGPVTNSSVFSSYTPASSVGNYQGLHATQNTSFYPVNQHNSPLILNGSSAMLGTNGRANQTDLPSWNSVIELDEPVQMPHLQFPVPPDQSATTEGLGVDYLTFDEVYSDGLSLKDIGAAGTHGESYLQFSSATGDLSATENSFPQQNDGSLEAAIGYPFLKTQSSNLSDILKDSFKKTDSFTRWMSKELPEV…
Sorghum bicolor	>SbiCAMTA6	Sobic.003G407200.1.p	MQQQPQQQGLDIDKLQQVVKTRWLKPQEVLKILQNHELFTISHKTPQKPQSGSWFLFNRRVLRYFRSDGFEWQKKKNGKTINEAHERLKVDNVDALNCYYARGDKNPTFQRRIYWMLDPAYEHIVLVHYRDVLEGSISVSARNDSSTSNQNGSASRAEVHSSPGWTSELIVQCPNSCSPGSAEEVSSRTSASESDWIQHKAALRKLKMQLSLEDKEDCDVNAEEVPANNAPIILPGIQNEELDTSRNHDDIFDVLDFNEDRINGTGTHSCPSAIDVLKNSDTWLEEDQLEAILHPACMTLTENQWFKIHEISPESAFSSESTKVIIVGDFLCNPPHSSWELLFGDVKVPVEIIQQGVIRCHTPCLNAGKVRMCLVDGNGKSCSEAREFEFLEKPTKGMI…
Sorghum bicolor	>SbiCAMTA7	Sobic.006G051800.1.p	MSQSFDINVLREEARSRWLKPSEVYYILQNHERFPITHEAPKKPPSGSLFLYNRRVNRYFRRDGHTWRRKKDGRTVGEAHERLKVGNVDSLSCYYAHGEQNPCFQRRAYEHIVLVQYREVAEGRYYSSQLSNGPAEPLSSLGYPNAICGNQYYSSISGTSEGSESHQSYSNLSSVTEVSSYSGNKEYHKNDGSLLSIPEVGHTCLQQNRTDNGNSKNKSGLNMALKKIAEQLSLGEDDDDYIYSNQAHSVGGDNQVKQIQQEGTQKVLSRNIAPSWEDVLHSSSGLPTSSIYQQSDVEYQKNSEYHPPECLDSSDLRIQLSAAKRFLLGPEATIDSPSLNSALRNRVNSVTDTISAYDSRFESSLNPDWQTKTPSTFQSNSQGSEITELFDHGHFEPYS…
Vitis vinifera	>VviCAMTA1	GSVIVT01035027001	MESSVPGRLAGWDIHGFRTMEDLDVDSILEEAKGRWLRPNEIHAILCNYTLFTVNVKPVNLPPSGKIVLFDRRMLRNFRKDGHNWKKKNDGKTVKEAHEHLKVGNDERIHVYYAHGQDNPTFVRRCYWLLDKTLEHIVLVHYRETQESQGSPVTPVNSSPSPNSATSDPSAPWLLSEETDSGTGSTYRAGEKEHQEPRDSITVRNYEMRIHELNTLEWDELLVSNDPNNSMAPKEGKISSFEQQNQHVITSSNSYNRPHSTNDLPVGISPLGNPAESIAGNESAHFNFLDDVYFQKIGGQVNPNGQRRDSVAVGTGDPVDILLKDSLEPQDSFGRWMNYIMTDSPVSVDDPSLGSPVSSSHDSVVSAAGNHQQSSVPDTIFSITDFSPSWAISTEKTKI…
Vitis vinifera	>VviCAMTA2	GSVIVT01010510001	MSGFDFNDLLKEAQIRWLKPAEVLFILQNYEKHQLTQEPPQKPTSGSLFLFNKRVLRFFRKDGHSWRKKKDGRTVGEAHERLKVGTVETINCYYAHGEQNPSFQRRSYWMLDPAYEHIVLVHYREISEGRHSPGSNSLLSSGSTQTQSPSSYNSQIPGSTSAVSELYDSPQNVCSPGSVEVSSEVVMKSNVREHLDRINGIGDFGNSSELEVSQALRRLEEQLSLNDDSLEAIDAFQSQNENMNGLETLEYERKMSKQDQHAVLLSGPEYTVHDQHYTGYAGCSTDDLMLPQDAGDNREHYHHQSTVEGRDTLSWEEIMEFCKSSSGVDSKEKHKSYGNERPLSSSGRGAAEKQQNSHWLNVDGTNSESSSILLPSEVENLNFPEYKTNTHAVNSDYYR…
Vitis vinifera	>VviCAMTA3	GSVIVT01017670001	MAESRRYVPNQQLDLEQILLEAQHRWLRPTEICEILRNYQKFLITPDPPVTPPAGSLFLFDRKALRYFRKDGHRWRKKKDGKTVKEAHEKLKAGSVDVLHCYYAHGEDNENFQRRSYWMLDEQLEHIVLVHYREIKEGYKTSTSVPRLPNAVPASQIGTIQGSSAPCLSQGNAPTVTGQISYASSPNTADWSGQTLSSEFEDGDSGDDPGTSSLAQPILGSVFYNASLPTHEASGFAGLSRNQLGSGLAGVHFSHGASTSVQDEIHGSSSSVHDQKFGFEQPNGADFITNKLTDARLDSDRTVQNFAARGDGLSPALDIKGLTAASQRAVQGPLEHNFHLVHPQFQNCSSSHVADTSTAHIENKSKEDGANNDASGELKKLDSFGRWMDKEIGGDCDDS…
Vitis vinifera	>VviCAMTA4	GSVIVT01004860001	MPKSVARRLEKLQRDFLWEGANGGKKAHLVKWEVVCADKEKGGLGLRKLACLNKALLGKWIWRFARAKEDIWKKVLEAKYGQEDFGWRTRKANGVFGVGVWKEILKEFAWCWENMVFKVGKGNKIRFWIDPWCGNNVPSQSFPNLFSMAAQRNVTVEEMWDQNFGQGGWNLREHRVTLEEHSVIWKEGGDGLFRVKRAYSGSLFLFDRKVLRYFRKDGHNWRKKKDGKTVKEAHERLKAGSIDVLHCYYAHGEDNENFQRRSYWMLEEELSHIVLVHYREVKGNRTSFNRIKETEGALINSQETEEVVPNSETDCSVSSSFPMNSYQMASQTTDTTSLNSAQASEYEDAESGMFIAYLLSLTYNHQASSRLHSFLEPVMEKGDALTAPYYPAPFSNDYQ…

## Sheet: Whirly family
Species	ID	Accession number	Sequence
Amborella trichopoda	>AtrWhirly1	evm_27.model.AmTr_v1.0_scaffold00099.92	MTTTHLQIPIYPYHGRSIGGRALTFKQLPAKAVCTDIPCLYHRTSRVGISTVSGDLGINGSLCKLSVPYCIFKGKAALKMDPIGPKFSKLNPDSMRIERRGCVLLTFFPAIGVRKYDWQKRQIFALSATEVGSVISLGPTDSCEFFHDPSLKKSDEGQVRKSLHIAPNSDNSGHFFNLQVTNAIQKTMDRLSVPVAKAELSVMQSAFSFILPHLMGWDRIANPMMRLAPENLPSPNIVRLPPSEVEWDR
Amborella trichopoda	>AtrWhirly2	evm_27.model.AmTr_v1.0_scaffold00133.2	MPQASLRLSASLSPTPVSSHQKLPPLPCLTTPLSLRLSLRLSSRLGFTRRRGFLSKDFTLKCRRPEYFEPQKFTPPADNSFNGQSSGLSGRVYVGHSIFKGKAALTIEPKAPEFTALESGACKVVKDGSILLQFAPAVGTRQYDWNRKQVFSLSVAEIGALMSLGMKDTCEFYHDPFKGRSEEGKIRKVLKVEPLPDGSGYFFNLSVSNRPLNIDDSIYIPVTKAEFAVIVSAFNFILPYLLGWHAFAESIRPVDTSQLTNANQRRGAELEWGR
Arabidopsis thaliana	>AthWhirly1	AT1G14410.1	MSQLLSTPLMAVNSNPRFLSSSSVLVTGGFAVKRHGFALKPTTKTVKLFSVKSRQTDYFEKQRFGDSSSSPSPAEGLPARFYVGHSIYKGKAALTVDPRAPEFVALDSGAFKLSKDGFLLLQFAPSAGVRQYDWSKKQVFSLSVTEIGTLVSLGPRESCEFFHDPFKGKSDEGKVRKVLKVEPLPDGSGHFFNLSVQNKLVNVDESIYIPITRAEFAVLISAFNFVLPYLIGWHAFANSIKPEETSRVNNASPNYGGDYEWNR
Arabidopsis thaliana	>AthWhirly2	AT1G71260.1	MMKQARSLLSRSLCDQSKSLFEASTLRGFASWSNSSTPGRGFPGKDAAKPSGRLFAPYSIFKGKAALSVEPVLPSFTEIDSGNLRIDRRGSLMMTFMPAIGERKYDWEKKQKFALSPTEVGSLISMGSKDSSEFFHDPSMKSSNAGQVRKSLSVKPHADGSGYFISLSVNNSILKTNDYFVVPVTKAEFAVMKTAFSFALPHIMGWNRLTGHVNTEALPSRNVSHLKTEPQLELEWDK
Arabidopsis thaliana	>AthWhirly3	AT2G02740.1	MSQLLSSPPMAVFSKTFINHKFSDARFLSSHSILTSGGFAGKIIPLKPTARLKLTVKSRQSDYFEKQRFGDSSSSQNAEVSSPRFYVGHSIYKGKAALTIEPRAPEFVALESGAFKLTKEGFLLLQFAPAAGVRQYDWSRKQVFSLSVTEIGNLVSLGPRESCEFFHDPFKGKGSDEGKVRKVLKVEPLPDGSGRFFNLSVQNKLLNVDESVYIPITKAEFAVLISAFNFVLPHLIGWSAFANSIKPEDSNRLNNASPKYGGDYEWSR
Brachypodium distachyon	>BdiWhirly1	Bradi1g51040.1	MPPPLSLSLPSPPPPLLQPHSLLPHQAKAFHSLTLAPARMPSVPASFACSVVPARHSDYFDPRARAPPPPPRDEYGEPPPPPLAPGQGGQSGRVYASYSIYKGKAALSFDPRPPQFVPLDSGAYKVAKEGFVLLQFAPAVAARQYDWTRKQVFSLSVWEMGTLLTLGPTDSCEFFHDPFKGRSDEGKVRKVLKVEPTPDGNGRFFNLSVQNRLLNIDESVYIPITKGEYAVIVSTFNYIIPHIMGWSTFTNSIKLEDSQPYSRPQSSPELEWRR
Brachypodium distachyon	>BdiWhirly2	Bradi3g04450.1	MLRLSRFLPSTSRKVSDLKDVLWSGSVTFEHALSTSAANVDENASARKFASYTVFKGKAALSISPILPNFTKIESGGSRVKKNGSVMLTFFPAVGQRQYDYSKKQLFALSPTEVGSLISLGSAESCEFFHDPSMKSSHEGQVKKSLSITPLGNDNGYFVNITVLNNVQKTNERLSVPVTKAEFAVMRTALSYALPHIMGWDQALTSHPQSPTAPASKPRVERPHPDSEWER
Cannabis sativa	>CsaWhirly1	PK20247.1	MKKLSRLLLTSRNQISRNITNGKDGNLSNGLLLRTFTSHAGISTSGQNINVKGFSAPYIVYKGKAAFSVTPVLPTFTKLDSGLHVVDRGGCMMLKFTPAIGERKYDWEKRQLFALSPTEVGSLISLGPNDTCELFHDPSMLSSNAGQVRKSLTVKPHSTGGGYMISLTVVNNILKTKDYISVPFTTAEFAVVKAACSYALPHIMGWDRVTEKVEKVNGGRRTPDIKFDRGQLMNSEWDK
Cannabis sativa	>CsaWhirly2	PK22670.1	XEGRGVKFWMMMMRPYSLSSSSSLTVTPQNPKLSAAHSFFFPPLSGTTALTFSSNPTHLTKRLSLKCRQSEYFDQQKLATTTAHYDNSSSFAPQTPSSRADQVPARFYVGHSIYKGKAALTVEPKAPEFTALDSGAFKVSKEGFVLLQFAPAAGVRVYDWSRKQVFSLSVTEIGNLVSLGATGSCEFFHDPFKGRSDEGQVRKMLKVEPLPDGSGHFFNLSVQNKLINLDENIYIPVTRAEFAVLNSAFNFILPHLLGWSAFANSIKPEEMSRGNNASPKYGGDYEWKR
Citrullus lanatus	>ClaWhirly1	Cla012385	MKAGVSYLNKLCVRKLVMLDILWGRILSHLELAFQIRDKILLIQSGSLVIDRRGSVMLSFFPAIGERKYDWTKKQLFALSPTEVGTLISLGPRDSCEFFHDPGMLSSTAGQVRKSLTIKAHADGNGYFISLSKDTNIL
Citrullus lanatus	>ClaWhirly2	Cla021884	MLRLQWLSSSLVPSFNSELSPETVSNCKLGSLNSFRPLLTLTTTRKPSPKCQYSWNTQQQQQQSAFEPGSQTDSFASQTRAGAAAALPPRFFVGHSIYKGKAALTVEPRPPEFTPLDSGAFKISREGFVLLQFAPAAGVRQYDWSRKQVFSLSVTELGSLVALGPRESCEFFHDPYKGKSDEGKVRKILKVEPLPDGSGHFFNLSKSCIETFMIHLRLNVNAEFCFMDVQLKRGYMLPPTIDPVNCIDARGSLFPTYIFCSILMHKGVQNKLINVDESIYIPITKAEYTVLVEAFKFILPHLMGWHTIANTITRPEDSSRVNNANPRYGGDFEWNR
Fragaria vesca	>FveWhirly1	mrna31174.1v1.0hybrid	MMQLLRVFSSSSSRAENVNQLSLFSPVVLALWEVLMNQLSKRAASSLDAFTQSTGFSTARQNFSAKGRIGNQIYAPFSIYKGKAALSLSPILPTFTKLETGSVVVERRGSVMLKFMPAIGERKYDSEKKQRLGLSSAWVPKILVNCFMILQCNQAVVNNLLKTRESFSVPVTTAEFAVMKAACSFALPHIIGWDRLTNKVPRGVEVQKSEMVEPQLLDEWER
Hybrid paper mulberry	>BpaWhirly1	T7-18298	MMMKLSRLLLTSRNQSSKNLLLGKDVNLRDALTLHTFTSHAGISTAGQNLGLNGIVAPYTVYKGKAALSVTPVLPTFTKLDSGLHVVDRRGVMMLKFIPAIGERKYDWEKKQMFALNPTEVGSLISLGPNDSCEFFHDPSMLSSNAGQVRKSLTVKPYSTGGGYMISLTVMNNILKTRENFSVPFTTAEFAVVKTACSYALPHILGWDQLTNKLPRGPAAVPQSSKVDRRDLDAEWDK
Hybrid paper mulberry	>BpaWhirly2	T7-23585	MTMTRYLLLLPHSEVPPKTLTLVLSNASPEALVLASSTSLVSLRRRRRPGREGSPSSAAIATTSTSNRNSPPPLLPTTLPSLRKLPPELLCLAGQFPPRYFVGHSIYTGKAALTVEPRAPEFTALDSGAFKLSREGFVLLQFAPAASVRLYDWSRKQVFSLSVTEIGSLVSLGARDSCEFFHDPFKGKSEEGQVRKVLKVEPLPDGSGHFFNLSVQNKLINLDESIYIPVTKAEFAVLNSAFNFILPYLLGWHAFANAIKPEDTNRGNNASPRYGGDYEWNR
Linum usitatissimum	>LusWhirly1	Lus10017892	MENETLLLMIWNCSKPSYCQWLGCRNSPSGKPGVGSDAYPRLQSPISTTAAGNDGFAGDRIYAPFSVYKGKAALSVTPILPTFTKLDSGSLKVGRTGTMMMTFMPSIGERKYDYEKKQMFALSPTEVGSLLSLGPKDSSDFFHDPSMKSSNAGQVRKSLSIKPHADGSGYFISLSVVNNVLKTNDRVTVPITTAEFVVLKTACSFALPHIIGWDRLTSPQPQQLKDVGNPSKRKLHPDLEWDK
Linum usitatissimum	>LusWhirly2	Lus10035067	MENETLFLMIWNCSKPSYCQWLGCRNSLSGKPGVGSDALTSLQSPISTTAAGNDNAGDRIYAPFSVYKGKAALSVTPILPTFTKLDSGSLKVGRTGTMMMTFMPSIGERKYDYEKKQMFALSPTEVGSLLSMGPKDSSDFFHDPSMKSSNAGQVRKSLSIKPHADGSGYFISLSVVNNVLKTNDRVTVPITTAEFAVLKTACSFALPHIMGWDRLTSQQPQQLRDRSGCVPVREAECMAVLTALEWIQDMGYEKVEVETDNKWVFLLRDEID
Linum usitatissimum	>LusWhirly3	Lus10036723	MERFGFRRNDGVAFRSPEPPERRAANTPRSSKLTVECRQSSYFEQQNFSNSSGNSSSSSRGQGASNGGELPARVYVGHSIYKGKAALTVEPKSPEFTPLESGAFKLAREGFVFLQFAPASGLRQYDWSRKQMFSLSVTEIGTLVSLGAKESCEFFHDPNKGKSDEGKIRKVLKVEPLPDGSGHFFNLSVQNKPLNLDESIYIPVTRAEFTVLVSAFNYILPYLLGWHAYANSITPGDSTKPNNASPRYGSDYEWSR
Linum usitatissimum	>LusWhirly4	Lus10037206	MLQLNSLSSSSSSSSLLRTQNPKVCSQHSLASVEFNHGAFRVPTKRRCDVSFSRTAGTRSRNLAVKCRQSSYFEQQNFSNSSGNSSSSSRGQGASNGGELPARVYVGHSIYKGKAALTVEPKSPEFTPLESGAFKLVREGFVFLQFAPASGLRQYDWSRKQVIYGSWCPKLLSLARRSDLYTTLMLLGIDFDSDMCKLFLRDFKHFDAKPWSNFEVLTLVGEKLCSYCCFMSMYGSYINITTVDFTYLQMFSLSVTEIGTLVSLGTKESCEFFHDPNKGKSDEGKIRKVLKVEPLPDGSGHFFNLSVQNKPLNLDESIYIPVTRAEFTVLVSAFNYLLPYLIGWHAYANSITPGESTKPNNASARYGSDYEWSR
Morus notabilis	>MnoWhirly1	Morus012648.p1	MDFWGYAKNQSSKNLLYGKDVNLSDGLPLHSFTSRAGISTAGPGQTLGVKGSIAAPYTVYKGKAALSVTPVLPTFTKLDSGLRVVDRHGVMMLKFIPAIGERKYDWEKKQLFALNATEVGSLISMGSNDSCEFFHDPSMLSSNAGQVRKSLSIKPHATGGGYMISLTVVNNILKTRDNFAVPFTTAEFAVVKTVCSYALPHILGWDRLTNKLPRDLPEAHASSSKCHLGVSIILTNQKPSFSLSLHFLSLSPRTADPPLARFQRSFSTPPSSLEKSYRAESGLVSSSRQLRRTTPHSPAKVLKNTQTFDRDIFVVRCPIEVIPVPIDSERRDKENCTSSTA
Nelumbo nucifera	>NnuWhirly1	NNU_000760RA	MHILSHRLPLQNPRCPLRFSEDSLRTSCFTSILPPVSAKTFKDLSVKCRRSEYFEQQRFTRPSEDSSTSQSPGALPPRVFVGHSIYKGKAALTVEPKAPEFIPLDSGAFKLSKEGFVLLQFAPAVGVRQYDWSRKQVFSLSVTEIGTLINLGVQNKLSNIDESIYIPITKAEFTVLISAFNFILPYLIGWHAFADSTKPNDPGRVSNANLKYGADLEWSRYEQRPASPVEV
Nelumbo nucifera	>NnuWhirly2	NNU_022868RA	MHLVSHLLPPQNPKCSPIFSQVSLRNSYCIPELGRVSTKTPSVKCRHSENFEQQRFTRPSEDSFAPQSPEVLPPPRVFVGHSIYKGKAALTVEPKVLEFVPLDSGAFKLSKEGFVLLQFAPAVGLRQYDWSRKQVFSLSVTEIGTLINLGAKGSCVQNKLLNVDESIYIPITKAELTVLVSAFNFILPYLIGWHAFVDSIKPDDPGRVSNASPNYQADLEWSR
Oryza sativa subsp. japonica	>OsjWhirly1	LOC_Os02g06370.1	MQRLSRFVPSSSRRVTDLKDALWSGSLTFQHALSTFAADENTSGRKFASYTVFKGKAALSMQPILPSFSKLESGGSRVNKNGSVMLTFFPAVGQRKYDYSKKQLFALSPTEVGSLISLGPAESCEFFHDPSMKSSHEGQVKKSLSVTPLGNDSGYFLNITVLNNLQKTTERLSLPISKAEFTVMRTALSFALPHILGWDQALTNHQPSPSPASKPRVERPHPDSEWER
Oryza sativa subsp. japonica	>OsjWhirly2	LOC_Os06g05350.1	MPPPSPPLFLSLPSPPPPPLPHLLPSHRPAAALTLAPALSSRRVSSVCPVASQRHSDYFDPRAPPPPPPRDGYGGPAYSPPAAQGGQQNGRVFSTYSIYKGKAAMSLDPRPPQFVPLDSGAYKVVKEGFVLLQFAPAVATRQYDWTRKQVFSLSVWEMGSLLTLGPTDSCEFFHDPFKGRSDEGKVRKVLKVEPTPDGNSRFFNLSVQNRLLNIDENIYIPITKGEFAVIVSTFNYIIPHLMGWSTFTNSIKPEDSRAYTRPQSGPEYEWRR
Prunus persica	>PpeWhirly1	ppa009776m	MLRLHSLSSPAVAAQNPNQNPKQCLASELSSRARVFSTNSFGFAPSLSSSRKRLSLKCRQSEYFDQQRASTASAPNKPSPPAPQTPAGGTGLPPRFFVGHSIYKGKAALTVEPKAPEFTALDSGAFKLSREGFVLLQFAPAAGVRVYDWSRKQVFSLSVTEIGSLVCLGSKESIEFFHDPFKGKSDEGKVRKVLKVEPLPDGSGHFFNLSVQNKLINLDESVYIPITRAEFAVLKSAFNFILPYILGWHAYANSIKPEDSSRMNNSSSRYGGDFEWSR
Prunus persica	>PpeWhirly2	ppa011529m	MHAYTHSSSFSTASKSFSVKGTSAHNVFASFNIFKGKAALSLNPVLPTFTKLESGNLVVSRRGVVMLKFTPAIGERKYDWEKNQVFALSATEVGSLISLGPKDSCELFHDPSMKSSNAGQVRKSLSIKCHADGSGYLVSLAVVNNLLKTKENFIVPVTAAEFAVMKTACSFVLPHIMGWDRLMSNMPTVVGGQQSKVVPQLLDEWDR-----------------------------------------------------------------------
Sorghum bicolor	>SbiWhirly1	Sobic.004G047500.1.p	MLRLSRFLPSASRRGFDLKESLLSGSLTFQQAVSTSAANIDDNLSSKKYASYTVFKGKAALSIQPILPSFSKLESGGSRVSRNGSIMLTFFPAVGPRKYDFTKKQLFALSPTEVGSLISLGPAESCEFFHDPSMKSSNEGMVKKSLSITPLGSDSGYFVNITVVNSVEKTNDRLSVPITKAEFAVMRTTLSFALPHIMGWDQALTNHHPSPPAISKPRVERPHPDSEWER
Sorghum bicolor	>SbiWhirly2	Sobic.010G035200.1.p	MPPPPAPRFLSLASPPALLPVHHHHNHPRSLLPPLVASTRKAAALPACPVASPRHSDYFDPRAPPPPRGDGGGYGRAPNGAQDGRVFTSYSIYKGKAALSFDPRPPQFVPLDSGAYKVAKEGFVLLQFAPAVATRQYDWTRKQVFSLSVWEIGTLLTLGPTDSCEFFHDPFKGRSEEGKVRKVLKVEPTPDGNGRFFNLSVQNRLINVDESIYIPITKGEFAVIVSTFNYIIPHLMGWSTFASSIKPEESRLYSRPQSTSEYEWRR
Vitis vinifera	>VviWhirly1	GSVIVT01020061001	MHHLHLLSSSFTIQNPRLCPNHSLSSLHSSSPLSFTSRTPLLLSTTRHFRKKRSLQCRQSDYFQQQNITRRQPPNDSSFGGALQPRVFVGHSIYKGKAALTVEPKAPEFTPLDSGAFKVSKEGFVLLQFAPAAGVRQYDWGRKQVFSLSVTEIGSLISLGARESCEFFHDPFKGRSEEGKVRKVLKVEPLPDGSGHFFNLSVQNKLLNMDENIYIPVTRAEFAVLISAFNFIVPYLLGWHAYANSIKPDDTSRVNNANPRSGDFEWSR
Vitis vinifera	>VviWhirly2	GSVIVT01037137001	MMKLKQLLQSRTHLSENLLHGKPGDIRNPSWLHAFTSRVSLSTATDHFADKGNYPDRVYAPYCVYKGKASLTVYPVLPKFSRLDSGGLKVDRHGVMMLQFSPAVGERKYDWEKKQFFALSAVEVGSLLSLSPGGGCEFFHDPSMKTSNAGQVRKSLSVKSMDGGSYFLSLSVVNNIQKTNERLAVPLTAAEFAVMQTACSFALPHILGWDRYMNQKLPRTEATPSTLEWDR

## Sheet: VOZ family
Species	ID	Accession number	Sequence
Amborella trichopoda	>AtrVOZ1	evm_27.model.AmTr_v1.0_scaffold00021.160	MGKGLKNGVSKSSSQRVFKDKAKTKVDDLQGMFNDLQCARKESRPNDVAVLEEQVHQMLREWKAELNEASPTSSLLAGSLGSSELSSDMRRLLQLHEEDDDATSALAPPASPKLHCDAHNIQAQDAEFHDDFYTNQASQQQAFHEINGREGIHSEDLTNNLNDGLEGSILLEDYQFSLYQDFTNNLCLGFGMTSREGDNLLCSIPNPPLGMCPPPPSAFLGPKCALWDCPRPAQGSEWCRDYCSDLHATMALNEGPPGMTPVLRPGGIDLKDGPLFSALCARTQGKAVGIPECEGAATTKSPWNAPELFDLSVLEGESIREWLFFDKPRRAFESGNRKQRSLPDYCGRGWHESRKQVMKDFGGLKRSYYMDPQPLTQFEWHLYEYEINNCDTYALYRLE…
Arabidopsis thaliana	>AthVOZ1	AT1G28520.1	MTGKRSKTNCRSASHKLFKDKAKNRVDDLQGMLLDLQFARKESRPTDVTLLEEQVNQMLREWKSELNEPSPASSLQQGGTLGSFSSDICRLLQLCDEEDDATSKLAAPKPEPADQNLEAGKAAVFQRGYNLVQGKSEHGLPLVDNCKDLSLAAGNNFDGTAPLEYHQQYDLQQEFEPNFNGGFNNCPSYGVVEGPIHISNFIPTICPPPSAFLGPKCALWDCPRPAQGFDWFQDYCSSFHAALAFNEGPPGMNPVVRPGGIGLKDGLLFAALSAKAGGKDVGIPECEGAATAKSPWNAPELFDLTVLESETLREWLFFDKPRRAFESGNRKQRSLPDYNGRGWHESRKQIMVEFGGLKRSYYMDPQPLHHFEWHLYEYEINKCDACALYRLELKLVDGK…
Arabidopsis thaliana	>AthVOZ2	AT2G42400.1	MSNHPKITSAHQNVEEKLRELQERFCHLQAARKEGRHGDLALLEAQISQNIREWQAELTAPSPESSLLGEGISQFLEEFAPLLKLDEEDDATSTLKEHAGAKPDPEGFSQSLCPPEWTSENFSQSPFNGNFSCGFEDALNSTETHGQQLHYGYEGFDPSINSAPDFHDQKLSSNLDITSQYDYIFSEVRQELDNSPSTKLDSSEEIDNFAEFSTPSSVRVPPSAFLGPKCALWDCTRPAQGSEWYLDYCSNYHGTLALNEDSPGTAPVLRPGGISLKDNLLIDALRAKTQGKNVGIPVCEGAVNTKCPWNAAELFHLELVEGETIREWLFFDKPRRAYDSGNRKQRSLPDYSGRGWHESRKQLMKEQEGQKRSYYMDPQPPGPFEWHLFEYQINESDAC…
Brachypodium distachyon	>BdiVOZ1	Bradi2g19820.1	MAGDPTGGAGAGAGGGSGTGKGPRSSSRQFRDRAKTRVDDLQEIFSGLQSARKESRSADAAVLEEQVHQMLREWRAELNVASPASSLQNSQGNNRAVSDPPSETLRMLQLAVEEEDDATSKLMIPRLPLVMQPSRQSHGLGQNDQNLNPDLQVQGSPVAGGATAPQQSLGQGMQGDCAGEVSDVANALFHEQMYYIDHELSIDDFLHGSNPDSLSNLQGIGQLEHQQFNLPLDLELPNSYIDANNSVQNTGDVLFHMSDLLTTMCPSPSQYLGPKCALWDCGRPVRGSEECQDYCNPYHAGLALNDDGLQGTRPVMRPRGIDLKDGPLFDALCAKVQGKNVGIPVCEGAATSKSPWNAPELFDLSLLEGESLREWLFFDRPRRAFESGNRKQRSLPDYG…
Brachypodium distachyon	>BdiVOZ2	Bradi2g50070.1	MRKGSSRSGSARHQQFRARAKTRVDDLQEMFSGLQYARKEARSTDAVVLEAQLHQMLREWRAELSAPSPASSLQQGNDRELSGPPSDTLRLLQLAAAEEEEDDATSKLVEQQPPSSANQAHKHAQAVQDMKPEPREEVAPSLTVAQQPPSLDQEVMTTGGGMPTPATAVFHDQMYYVNQELTVEDFLYGDDYKINLPGYNPDVHSNLEGIGHLEYPQFNLPQELPSNVYIDMNNYGQNAGDVFLHMSDLLATMSPAPAAFLRPKCALWDCPRPAQGSERWQDYCSMYHAELAVKEEGPPGTMPVIRPRGIDLKDGPLFAALSAKIQGKHVGIPVCEGAATAKSPWNAPELFDLYIFEGESIREWLFFDKPRRAFESGNRKQRSLPDYGGRGWHESRKQV…
Cannabis sativa	>CsaVOZ1	PK19495.1	MDKGSKSKCKSVTHKLFKDKAKNRVDDLQAVFMDLQFARKESRTIDMAVLEEQVNQMLREWKAELNEPSPASSLQQGGNPGSFSSDICRLLQLCEEEDDATSPLAAPKPEPTDQSFQVGETVVFHEGFGMNQVQQEHGFPLVDCKNSTSRVCNVSANNLEGATHFDYHQFELHQEFGHNLYADFNGTGVSGEDALPHISSYLPSICPPPSAFLGPKCALWDCPRPAQGLDWCQDYCSSFHAALALNEGPPGMAPVLRPGGIGLKDGLLFAALSAKAQGKDVGIPECEGAATAKSPWNAPELFDLLVLEGETIREWLFFDKPRRAFESGNRKQRSLPDYSGRGWHESRKQVMNEFGGLKRSYYMDPQPLNHIEWHLYEYEINKCDACALYRLELKLADGK…
Cannabis sativa	>CsaVOZ2	PK24429.1	MLNDSKSKCESVSHQNLKEKTKHRVDDLQRIFSNLESARKDSRPGDIAVFEEQVHQMLREWKVELSEPTPASSLLGGSLGSFSEELARLLQQYDVEDDATSPLKELPHPKPEPDPELNLENFDVGNFSAFELDYFDNKEPQDHGFQGFPELKGSGLDFHETVPNDSNLITGLEHQQFDMYQDFSQGLIVGANSINQCGQDPLPNVLPDISPPPSAFMGPKCALWDCSRPAQGSKWCQDYCSSCHSVLALNEGVPGIAPVLRPTGIGMKDSPLFSALSLKIQGKEVGIPECEGAANTKCPWNAPELFDLSLLQGEKLREWLFFDKPRKAFESGNRKQRGLPDYNGRGWHESRKQVMKEFGGLKRSYYMDPQPSTSHEWHLYEYEINNYTTCALYRLELKL…
Citrullus lanatus	>ClaVOZ1	Cla000632	MPKGLKSKCQSTSHQLLKEKAKNRVNDLQGIFTNLQNARKESRTTDVAVLEEQVHQMLREWNAELNEPSPASSFVEGSLGSFSQELARLLEHCDEEDDATSILAEPKAETELHCVLASNPSNCVQDGFCIPELQQDSFLGFEECKVSPPDLQNHSFYKLDMATQSICQSFKLDQNFENCHILNSHPEFDYGVLIGASDVGDFSQDTKPSILPNISPPPSAFMGPICALWDCFRPAQGSKWCQDYCSSCHSVLAINEGLPGMIPILRPGGIGFKDGPLFAALHAKTQAKEVGIPICDGAATRKSPWNAPELFDITFLEGETIREWLYFDKPRRAFESGNRRQRSLPDYSGRGWHESRKLVMKEFGGQKKSYYMDPQPSSSLEWHLYEYDITNYDSFALYR…
Citrullus lanatus	>ClaVOZ2	Cla009655	MGKHSKTSCKSASHKLFKDKAKNRVDDLQSIFVDLQYARKESRTVDVTVLEEQVHQMLREWKAELNEPSPASSLQQGGSLGSFSSDICRLLQLCEEDDDASSPLAAPKPEPNEQNLQVGDTMALQEVLSVTINLLQGYNVNHGHQEPSFPLVDQCKNSPSGVHGMAMNNLEGPTQLECHQFDLHQGIEHNFYSILNGRGLCGEGAIPHVSSYCPSICPPPAAFLGPKCALWDCPRPAQGMDWCEDYCSSFHAALALNEGPPGMGPVLRPGGIGLKDGLLFAALSAKAQGKDVGIPECEGAATAKSPWNAPELFDLSILEGEMIREWLFFDKPRRAFESGNRKQRSLPDYSGRGWHESRKQVMNEFGGLKRSYYMDPQPLNHFEWHLYEYEINKYDACAL…
Fragaria vesca	>FveVOZ1	mrna17777.1v1.0hybrid	MEKIEKMESCWRCSYLLKLNSYLRKSSGNWIVTLLLHCGEVHLGSRSTWSQEGAQSDDVLSDMSLPVSLFMEENIGFAWCKEAECWRFWLYKGPVALPRDKAVARRVSMTTEAQVLRRRWNARDEAVASWASLQGFAENPNISAFRSVAIVSGEDSEERKAMIKDSKGRCESSSHKLVKEKTKNRLDQLQALITKKNESQTNDTATLVEVNKMLQEWKAELNGPSPASSLLADSLGSFSEELTRLLRTDEEDDAISPLKEFLPAKPESDLQNLHLGNLMQFTEDFYVSPEPQELQESFQDFNYCKDTASGFQDFYQCNDTASGFQNLMVDNSGFDNHFDFHQYVNEGPFIEGNDVKQLEEDAVPNVLPVISPTEPPFLGPSCALWDCSRPAECGKDYCC…
Fragaria vesca	>FveVOZ2	mrna29778.1v1.0hybrid	MLYFHVMLPIVTLPAYTSRSFHSQHRKRAKDKSVTASSSTLHQATKPVSPLWKLESYTLSKQGFKVKRGRVFVMRKGSKSNCKSVSHKLFKDKAKNRVDDLQGMFMDLQFARKESRTIDATLLEEQVHQMLREWKSELNETSPASSFQQGGSVGSFSSDICRLLQLCEEEDDASSPLAAPKPEPNDQKLDTGESLVFQEGFSVNHGQQEHSFPMADQCKSSLLGVRSAGVNNLQGVNQLDYHQLDLRQSFDHNYYTCFNGTALSVEDDLSHATSYLPSICPPPSAFLGPKCALWDCPRPAQGLDWCQDYCSSFHAALALNEGPPGMAPVLRPGGIGLKDGLLFAALSAKAQGKDVGIPECEGAATAKSPWNAPELFDLYVLEGEMLREWLFFDKPRRAF…
Hybrid paper mulberry	>BpaVOZ1	T6-22980	MEKGSKSKCKSVTHKLFKDKAKNRVDDLQAVFMDLQYARKESRTVDTAVLEEQVHQMLREWKAELNEPSPASSLQQGGSPGSFSSDICRLLQLCEEEDDATSPLAAPKPEPTDPSFQVGDTVVFHEDFGMNQMQQEPGFPLVGCKNSSSRVCNVSANNLDGATHLDYHQYELHQDFDHNFYTGFNGTGLSGEDALPHISSYLPSICPPPSAFLGPKCALWDCPRPAQGLDWCQDYCSSFHAALALNEGPPGMGPVLRPGGIGLKDGLLFAALSAKAQGKDVGIPECEGAATAKSPWNAPELFDLSVLEGETIREWLFFDKPRRAFESGNRKQRSLPDYSGRGWHESRKQVMNEFGGLKRSYYMDPQPLNHIEWHLYEYEINKCDACALYRLELKLVDGK…
Hybrid paper mulberry	>BpaVOZ2	T7-19418	MTRHSLLRTAKRISGRPDLVMDGRGFEARGSMPKDSKGKCETASHQNLKEKTKNRVDDLQRMFSNLESARKESRAEDAVVLEEQVNQMLREWKGGSLGSFSEDLIRLLQGNDLEDDATSPLGDLTLPKPKPDPDLADFNVGNFFAQDLFDAKESQDQTFPGFFEPKGTSLDFHDIVGNDSHLPTPPEHHQFDLHQDFNDVNIVGTFTSDQDDLTEVLPDISPPPAAFLGPKCALWDCSRPAQGSKWCQDYCSSSHAVLALNEGLPGIAPVLRPGGVDVKDGPLFSALNLKTKGKEVGIPNCEGAAFTKCPWNAPELFDLSLLEGERLREWLFFDKPRRAFESGNRKQRSLPDYNGRGWHESRKQIMKEFGGQKRSYYMDPQPSTFHEWHLYEYDITNYT…
Linum usitatissimum	>LusVOZ1	Lus10005274	MGKGSKPNCKSTSHRQFKDRAKNRVDDLQGIFVDLQFARKESRNVDVAVLEEQVHQMLREWKSELNEPSPASSLQQGASLGSFSTDICRLLQLCEEEDDATSTLAVPKPEPNDQTLQDVDSAMFPQTYGLTHGQQEQCYPFVTQCKDTPSAARGVVVSSLEGTQLDCHHQFDLPQNFEQNFFIGFNGVHLFGEDGNQNVATYLPVSWNFVCVGCLQGASLGSFSTDICRLLQLCEEEDDATSTLAVPKPEPNVQTLQDVDSAMFPQSYGFTHGQQEQCYPFVTQCKDTPSAARGVVVSSLEGTQLDCHHQFDLPQNFEQNFFIGFNGVHLFGEDGNQNVATYLPGICPPPSAFLGPKCALWDCARPAQGGLDFWQMCCSRFHHDLALNEGLPGTGPVLR…
Linum usitatissimum	>LusVOZ2	Lus10013950	MCCSRFHHDLALNEGLPGTGPVLRPGGIGLKDGLLFAALGSKAEGKEVGIPECEGAATAKSPWNAPELFNLLVLEGETIREWLFFDKPRRAFESGNRKQRSLPDYSGRGWHESRKQVMNEFGGLKRSYYMDPQPLNNFEWHLYEYEITKCDACALYRLELKAVDGKKSSKGKLSNDSVAHLQKQMGRLTAEFPTDNKRPAKGRPKMDTKLGNPYPAANRVVPTTEAFEYGLGYNYLGDNIDDYFVT
Linum usitatissimum	>LusVOZ3	Lus10017700	MGGVLAGFPMQNGQKSKSHHHIKDIAKNWVNDHEGRLSDLRAAVREGRQRDFEVLAEQVFQSIGELRTELDAPTPASSLLVEDDATSVPAQFPVMEPQHGTEQINESHPLGDFTAYHDGFLGSAGTQNHDFHGFDQTAGGFLDAFDSIETKPSDLSAYFDSDQYIDFDYGLPVDINPNKGFIKETQSSKPSYVSPPPSAFMGPKCALWDCTRPAQGSESSMEYCCSLHCDAAVSDGGPGRPPTVRPKGIRMKDNFLFDALTAKIQGKEVGIPQCVGAASTRSPWNAPDLFDISLFEEETLREWVFFDEPRKAYDSGSRKQRSLPDYKGRGWHESRKQVISPGCQKRSYYMDPQPSSSHEWHLYEYQVINSDASCALYKLEYKLAEAKKTPRGKVSKASL…
Linum usitatissimum	>LusVOZ4	Lus10033657	MQNGQKSKSHHHIKDIAKNWVNDHEGRLSDLRAAVREGRQRDFEVLAEQVFQSIGELRTELDAPTPASSSLVEDDATSAPTQFPVMEPPHGTQQINESHSLGDFTAYHDGFLESAGTQNHDFHGLDQTAGGFLDAFDSIETKPSDLSAYFDSDQYIDFDYGLPVDINPNEGFMKETESSKPSYVSPPLSAFMGPKCALWDCTRPAQGSESSMEYCCSLHRDAAVSDGGPGRPPTVRPKGIRMKDNFLFDALTAKIQGKEVGIPQCVGAASTRSPWNAPDLFDISLFEEETLREWVFFDEPRKAYDSGSRKQRSLPDYKGRGWHESRKQVISPGCQKRSYYMDPQPSSSHEWHLYEYQVLNSDASCALYKLEYKLAEAKKTPRGKVSKASLADLQMKMNR…
Morus notabilis	>MnoVOZ1	Morus010548.p1	MDRRGFEATGSMQKDSKGKCETASHHNLKEKTKNRVDDLQRMFSNLESARKERRTGDVAVFEEQVNQMLREWKVELSEPSPASSLLGGSFGSFSEELARLLQDDATSPLGDLTLPKPKPDPDLEDFAFAQEPQDQSFQGFYEPKGTSLDFHDVMANDSHLSTQLEHHQFDLHQDFNEGHFVGNISNDQYGQDALTEVLPDISPPPAAFLGPKCALWDCSRPAQGSKWCQDYCSSCHAVLALNEGLPGITPVLRPSGLDVKDGPLFSALNLKTNGKEVGIPNCEGAAFTKCPWNAPDLFDLSLLEGEKIREWLFFDKPRRAFESGNRKQRSLPDYNGRGWHESRKQIMKEFGGQKRSYYMDPQPSTLHEWHLYEYDITNYSTCALYRLELKLVDERKSPK…
Morus notabilis	>MnoVOZ2	Morus015036.p1	MEKNSKSKCKSVTHKLFKDKAKNRVDDLQAVFMDLQYARKESRTIDLAVLEEQVHQMLREWKAELNEPSPASSLQQGGSPGSFSSDIYRLLQLCEEEDDATSPLAAPKPEPTDQSFQVGETMVFPEGFGMNQVQQEPGFPLIDCKNSSSRVCNVSVNNLEGATHLDYHPYELHQDFDRNFYTGFNGTGLSVEDALPHISSYLPSICPPPSAFLGPKCALWDCPRPAQGLDWCQDYCSSFHAALALNEGPPGMGPVLRPCGIGLKDGLLFAALSAKAQGKDVGVPECEGAATAKSPWNAPELFDLSVLEGETIREWLFFDKPRRAFESGNRKQRSLPDYSGRGWHESRKQVMNEFGGLKRSYYMDPQPLNHIEWHLYEYEINKCDACALYRLELKLVDGK…
Nelumbo nucifera	>NnuVOZ1	NNU_009703RA	MGKGSKNACKSASHQLFKDKAKNRVDDLQGMFTDLQFARKESRTSDVAVLEEQVHQMLREWKAELNEPSPASSLLGGSLGSFSSDICRLLQRCDEEDDATSALAETTNPKPEPDVQSLPMGITTVYQEEYFMNQGPQEHDFQGIHRCKDTTSGAHNTLINNMEMTNQLDYYQFDLHQDFDHNTFIGFNGDGECGEDSMPHLSSYLPNFCPPPSAFLGPKCALWDCPRPAQGSEWCRDYCSSFHAALALNEGPPGMTPVLRPGGIGLKDGPLFAALSAKTQGKDVGIPECEGAATTKSPWNAPELFDLSVLEGETIREWLFFDKPRRAFESGNRKQRSLPDYSGRGWHESRKQVMKEYGGLKRSYYMDPQPLNNFEWHLYEYEINNCDACALYRLELKLV…
Oryza sativa subsp. japonica	>OsjVOZ1	LOC_Os01g54930.1	MKPEPPEEAVASPADLTVPQQPQSPGQGVLASGGGMLAPAAAAVFHDQMYYVNQELTVEDFLYDDNYKMYLPGYNSDVLNNLESTGQLEYPQFNLPQELPPNAYLDTSNCGQNAGDVFLHMSDLLNTMSPVPAAFLRPKCALWDCPRPAQGSERWQDYCSMYHADLAVKEEGPPGTMPVIRPRGIDLKDGPLFAALSAKIQGKHVGIPVCEGAATAKSPWNAPELFDLYIFEGESIREWLFFDKPRRAFESGNRKQRSLPDYNGRGWHESRKQVMKDFGGLKRSYYMDPQPSNSYEWHLYEYEINDCDAFALYRLEFKSSDAKKTAKSKLACNPLNEIQQQMVRLSADSPVENKRSARSRTKANPNDINSNIYLVQNTTVQGSIPNAYQAVSQPDQMTY…
Oryza sativa subsp. japonica	>OsjVOZ2	LOC_Os05g43950.1	MAGDPAAGGDGGRGSSGGKGSSPSSSRHQQFRNLAKTRVDDLQEMFSGLQSARKESRSADAALLEEQVHHMLREWRAELNVPSPASSLQNSQSQGNNREASDPPSETLRLLQLAGAEEEDDATSKLVMPRSPMPMQSSHEGHNLSPVLQGGTMAGGAAELMVPRSPLQQMPSSHQSHGHGQDGGQNLQGEAVMGSTAATAAPHLGQGMQGDCGGMAGVTNAMFHDQLYYIDHELNIDDFLQDDDYKINLPGSNPDGPNTMQGIGQLEHQQYNLPLDLPPNSFVDANNSAQSSGDVFFHMSDLLTTMCPSPSQYLGPKCALWDCGRPVRGSDECQHYCNPYHAGLALNDDGLLGTRPVMRPRGIDLKDGPLFAALSAKVQGKNVGIPVCEGAATTKSPWN…
Prunus persica	>PpeVOZ1	ppa004946m	MRKGSKSNCKSASHKLFKDKAKNRVDDLQGMFMDLLFARKESRSTDAVLLEEQVHQMLREWKAELNEPSPASSLQQGGSLGSFSSDICRLLQLCEEEDDATSPLAAPKPEPNDQNLQVGESFVFREGFTVNQGQHELGFPLADQCKSSPSGVHNAAANNLEGNNHLDYHQYELHQEFEHNFYTCFNSTALSGEDALPHVSTYLPSICPPPSAFLGPKCALWDCPRPAQGLDWWQYYCSSFHAALALNEGPPGMGPVLRPGGIGLKDGLLFAALSAKAQGKDVGIPECEGAATAKSPWNAPELFDLLVLEGEIIREWLFFDKPRRAFESGNRKQRSLPDYNGRGWHESRKQVMNEFGGLKRSYYMDPQPLNHFEWHLYEYEINKCDACALYRLELKLVDG…
Prunus persica	>PpeVOZ2	ppa005551m	MLKGSKGKCESPSHKLLKEKTKTRLEDLQGMLTNVQAAKKESGTDDIVILMEQANQMVREWRAELNEPSPASSLLGGSLGSFCEEELARVLKHLDEEDDATSQLKQLPPSMPESDLLNLHSSNMLAFKEEFFVSKEPEEDIFQGFDQCYTASNLQNTMVDNSDLTTQLKYHHFDFHEDLDEGLFIEGNNITQSEEDVVPNVLPDICPPVSAFLGPKCAFWECSRPASNRCQNFCSSGHALLALNEGLLGRPPILRPGGIALKDSSLFAALNAKTQGKDVGIPNCEGAATLKCPWNAPELFDLSFLDGETIREWLFFGKPRRAFESGNRKQRSLPDYNGRGWHESRKQVMKEFGGHKRSYYMDPQPSSDREWHLFEYEVNNSDACALYRLELKFGSAKKS…
Sorghum bicolor	>SbiVOZ1	Sobic.003G298100.1.p	MLGPGVARLLLPRPSLFPRPPTPTQQSGSQSQKENSAEHLACETEERTARERGERKTTTTPSIPLHFHPSSPPIAAATMGKGPSSRAGSRHHQFRARAMTRVDDLQEVFSGLQSARKDSRPADAAVLEAQLQQMLREWRSELSAPSPASSLQGNARELSDPPSDTLRLLQLAAAEEEDDATSKMVEQQQQQQQPPPPPPPPPPPSADQNQGHAQVRQDMKPEPREEAIDVAVEQPQPQLLSQGVLPNGAATASAVFHDQMYYVNQELTVEDFLYDDDYKIDLSGSNLDVLNNLEGIVQLEYPQFNFPQELAPNACLDMSNCGQSAGGVFLHMTDLLTTMTSAPSAFLKPKCALWDCPRPAIGSERWHDYCSMYHADLAVQEEGPPGTMPVIRPRGIDLK…
Sorghum bicolor	>SbiVOZ2	Sobic.009G198100.1.p	MAGDPAAGGGGDAHPASGSKSSRSSTRHRQFRDRAKVRVDDLQEMFCGLQSARKESRSADAAVLEEQVHQMLREWRAELSVPSPASSLQNSQGNNREASDPPSDTLRLLQLVVPEEEDDATSKLLVPQSAQQAPPPHQSHDHGQDSRMANTDQQCEAMDGGTAPAQHSLGQGVEAGCGEVAAVANAMFNDQMYYIDQELSIDDFLCDDDYKINISGSNEDQFNNLHGIGQLEHQQFDLPLDLPPTHSYADANNSEQNAGDVFVHMSDLLTTIWPSPSQYLGPKCALWDCGRPVGGTEDSGDYCNPYHAGLALNDDGLLGTRPVMRPKGIDLKDGPLFAALIAKVQGKNVGIPVCGGAATSKSPWNAPELFDLSLLEGESLREWLFFDTPRRAFESGNRK…
Vitis vinifera	>VviVOZ1	GSVIVT01020649001	MFTNLQFARKESRTSDVAVLEEQVHQMLREWKAELNEPSPASSLLGGSLGSFSADINRLLQRCEEEDDATSALVEPAALKPEPDVQSLQAGNSMAFQEDYLVNHASQDHCLLGFDQCKGSAFGLQNTVANNLEMTTQSDYNQFDMHQDFDHELFIGPMGLCGQDGVPNIPGLLPNICPPPSAFLGPKCALWDCPRPAQGSEWCQDYCSSFHASLALNEGPPGMTPVLRPGGIGLKDGPLFAALSAKTQGKDVGIPECEGAATSKSPWNAPELFDLSVLEGEIIREWLFFDKPRRAFESGNRKQRSLPDYSGRGWHESRKQVMKEFGGLKRSYYMDPQPLTCFEWHLYEYEINHCDACALYRLELKLVDGKKSPKGKVINDSLADLQKQMGRLTAEFPTD…
Vitis vinifera	>VviVOZ2	GSVIVT01021137001	MGKGSKSNCKSASHKMFKDKAKNRVDDLQGMFTDLQSARKESRSVDVAVLEEQLHQMLREWKAELNEPSPASSLQGGSLGSFSSDICRLLQLCEEEDDATSALADGAVPKPEPDAQGHQIGASVLFQERYNKGPQEHGFQLVDQCKISPSGAHNMGVHNLEGATQLDYRQFDLQQDFEQNFFAGYDGTGLCGEDAMPHISSFLPSICLPPSAFLGPKCALWDCPRPAQGMDWCQNYCSSFHATLALSEGPPGMTPVLRPGGIGLKDGLLFAALSAKVQGKDVGIPECEGAATAKSPWNAPELFDLSVLEGETIREWLFFDKPRRAFESGNRKQRSLPDYSGRGWHESRKQVMNEYGGLKRSYYMDPQPLNHFEWHLYEYEISKCDACALYRLELKLVDG…
